# Supplementary material for: Identification, Bioaccessibility, and Antioxidant Properties of Phenolic Compounds in Carob Syrup
Source: Foods. 2024 Jul 11;13(14):2196. doi: 10.3390/foods13142196 (PMC11276241; doi:10.3390/foods13142196)
Supplement: Supplementary file 1 [file foods-13-02196-s001.zip]

Archive with 6 entries (6 files):
- Supplementary_materials/Table_S3.xlsx
- Supplementary_materials/Table_S4.xlsx
- Supplementary_materials/Table_S5.xlsx
- Supplementary_materials/Table_S6.xlsx
- Supplementary_materials/Table_S1.pdf
- Supplementary_materials/Table_S2.pdf
