# Supplementary material for: Identification, Bioaccessibility, and Antioxidant Properties of Phenolic Compounds in Carob Syrup
Source: Foods. 2024 Jul 11;13(14):2196. doi: 10.3390/foods13142196 (PMC11276241; doi:10.3390/foods13142196)
Supplement: Supplementary file 1 [file foods-13-02196-s001.zip › Supplementary_materials/Table_S3.xlsx]

## Sheet: correlation_table
Table S3. Pearson correlation values of the different variables determined in carob syrup samples before digestion
	Caffeoyl-hexose is	Caffeoyl-hexose is	Gentisic acid	Vanillic acid-O-he	Hydroxybenzoic aci	Browning	Dihydroxybenzoic a	Hydroxy-methoxyben	coumaric acid-O-he	Hydroxybenzoic aci	Hydroxybenzoic aci	Dihydroxyphenylace	Ferulic acid-O-hex	Ferulic acid-O-hex	Ferulic acid-O-hex	Tri-hydroxy-methox	Ferulic acid-O-hex	Hydroxycinnamic ac	Dihydroxybenzoic a	Protocatechuic aci	Gallic acid-O-hexo	Gallic acid-O-hexo	Naringenin-O-hexos	Naringenin isomer	Apigenin-7-O-gluco	Quercetin glucosid	Tetra-hydroxyflava	Naringenin-O-hexos	Naringenin-O-hexos	Naringenin	Luteolin	Quercetin-3-O-gluc	Gallic acid-O-hexo	Tetra-hydroxyflava	Gallic acid-O-hexo	Total MS	Gallic acid-O-hexo	quercetin-3-O-rham	Quercetin	Quercetin-3-O-pent	Quercetin-3-O-pent	Quercetin-3-O-pent	Isorhamnetin	Myricetin	Gallic acid-O-gluc	Gallic acid-O-gluc	Folin	Epicatechin-3-O-ga	OH
Caffeoyl-hexose is	1	0.98213	0.87081	0.93008	-0.13907	-0.0963	0.38536	0.31218	0.06977	0.06099	0.62346	0.62066	0.05633	0.04403	-0.14509	-0.25528	-0.21545	-0.19645	0.16131	0.07937	-0.64295	-0.62441	-0.35245	-0.2263	-0.33852	-0.33432	-0.36026	-0.36679	-0.38591	-0.38025	-0.39374	-0.40486	-0.46004	-0.38808	-0.4321	-0.36727	-0.48321	-0.47097	-0.42112	-0.42983	-0.42387	-0.40909	-0.40335	-0.4031	-0.3391	-0.07519	-0.32272	-0.36586	-0.37212
Caffeoyl-hexose is	0.98213	1	0.89712	0.96702	-0.11074	-0.14541	0.42096	0.18453	-0.06154	-0.0185	0.54981	0.58494	0.07947	0.06145	-0.13831	-0.23237	-0.20186	-0.27638	0.08532	-0.01341	-0.56101	-0.55256	-0.35418	-0.19363	-0.31538	-0.31903	-0.34746	-0.35461	-0.37142	-0.33911	-0.36546	-0.38181	-0.41398	-0.33956	-0.36622	-0.31513	-0.41275	-0.41659	-0.40663	-0.39276	-0.39941	-0.38544	-0.37329	-0.39057	-0.33252	-0.09651	-0.30847	-0.29987	-0.31061
Gentisic acid	0.87081	0.89712	1	0.95296	0.30482	0.18918	0.73259	-0.05608	-0.16438	-0.19953	0.31975	0.32922	-0.19377	-0.21925	-0.40197	-0.46714	-0.44417	-0.48382	-0.19135	-0.27116	-0.61662	-0.64279	-0.57841	-0.38842	-0.48752	-0.48115	-0.51435	-0.56018	-0.56348	-0.50242	-0.57097	-0.5926	-0.58285	-0.54661	-0.50832	-0.47592	-0.59345	-0.62287	-0.65329	-0.6217	-0.64332	-0.61277	-0.58578	-0.64347	-0.61057	-0.22787	-0.34373	-0.36295	-0.34669
Vanillic acid-O-he	0.93008	0.96702	0.95296	1	0.09195	-0.03623	0.59795	-0.02604	-0.24574	-0.16907	0.39014	0.44327	0.0276	0.00997	-0.20705	-0.26888	-0.25294	-0.44331	-0.10784	-0.22312	-0.52451	-0.54113	-0.47019	-0.27738	-0.39997	-0.4146	-0.4439	-0.4515	-0.47105	-0.40076	-0.45056	-0.47533	-0.46419	-0.40691	-0.39735	-0.36829	-0.43864	-0.47187	-0.51912	-0.47285	-0.49553	-0.479	-0.44895	-0.50441	-0.4541	-0.20075	-0.36179	-0.30616	-0.30935
Hydroxybenzoic aci	-0.13907	-0.11074	0.30482	0.09195	1	0.82712	0.82831	-0.51362	-0.33571	-0.59834	-0.60501	-0.67059	-0.5512	-0.55364	-0.58433	-0.49628	-0.53031	-0.67631	-0.77742	-0.74515	-0.23703	-0.32096	-0.54013	-0.51315	-0.44371	-0.43597	-0.46619	-0.49903	-0.49576	-0.41574	-0.50288	-0.5274	-0.46873	-0.58972	-0.46566	-0.50306	-0.50474	-0.59289	-0.62252	-0.56148	-0.59659	-0.56041	-0.52967	-0.61149	-0.6255	-0.35011	-0.22258	-0.28384	-0.22705
Browning	-0.0963	-0.14541	0.18918	-0.03623	0.82712	1	0.67683	0.00931	0.13706	-0.17452	-0.30088	-0.48099	-0.46455	-0.45976	-0.4296	-0.42135	-0.41972	-0.29494	-0.37442	-0.35289	-0.5793	-0.63371	-0.61426	-0.72487	-0.65386	-0.60187	-0.63352	-0.63919	-0.65768	-0.66828	-0.69902	-0.70153	-0.66344	-0.82254	-0.75902	-0.78124	-0.77287	-0.81383	-0.73708	-0.74498	-0.74202	-0.72203	-0.70811	-0.71879	-0.7084	-0.33491	-0.43156	-0.63513	-0.58925
Dihydroxybenzoic a	0.38536	0.42096	0.73259	0.59795	0.82831	0.67683	1	-0.37708	-0.3986	-0.47454	-0.21605	-0.28016	-0.31508	-0.32417	-0.46218	-0.43614	-0.45388	-0.71907	-0.59927	-0.66361	-0.51148	-0.59416	-0.76266	-0.66578	-0.67953	-0.67249	-0.72002	-0.73234	-0.74886	-0.65005	-0.73082	-0.76323	-0.68425	-0.75376	-0.65403	-0.68323	-0.67809	-0.76847	-0.84204	-0.76698	-0.80377	-0.77695	-0.7282	-0.81817	-0.78495	-0.42196	-0.49504	-0.4966	-0.4603
Hydroxy-methoxyben	0.31218	0.18453	-0.05608	-0.02604	-0.51362	0.00931	-0.37708	1	0.8542	0.65996	0.62676	0.5777	0.1471	0.14773	0.20274	0.05792	0.13285	0.66119	0.72007	0.71304	-0.54954	-0.48803	0.10306	-0.08196	-0.13492	-0.10207	-0.05941	-0.0125	-0.06201	-0.22646	-0.13935	-0.0999	-0.19511	-0.21809	-0.35963	-0.28485	-0.34958	-0.25324	-0.01773	-0.14313	-0.072	-0.08149	-0.1142	-0.0137	0.02658	0.07244	-0.17409	-0.43047	-0.45364
coumaric acid-O-he	0.06977	-0.06154	-0.16438	-0.24574	-0.33571	0.13706	-0.3986	0.8542	1	0.64526	0.48886	0.36043	-0.2553	-0.25082	-0.13683	-0.26023	-0.19728	0.63538	0.61798	0.68714	-0.4361	-0.35898	0.15282	0.00867	-0.02051	0.01676	0.10338	0.06606	0.05126	-0.14077	-0.09351	-0.03476	-0.09423	-0.12621	-0.24062	-0.13256	-0.2994	-0.19991	0.01557	-0.13865	-0.08618	-0.0874	-0.16765	-0.027	-0.02496	0.11682	0.15138	-0.19173	-0.19459
Hydroxybenzoic aci	0.06099	-0.0185	-0.19953	-0.16907	-0.59834	-0.17452	-0.47454	0.65996	0.64526	1	0.75777	0.6143	0.37597	0.3724	0.48704	0.33816	0.39892	0.85686	0.94769	0.87312	-0.21423	-0.16869	-0.08212	-0.15211	-0.22478	-0.16647	-0.13961	-0.16198	-0.14778	-0.26635	-0.1821	-0.1385	-0.06184	-0.01295	-0.0868	-0.08239	-0.06071	0.03452	-0.00289	-0.10053	-0.06032	-0.10654	-0.11566	-0.02751	-0.01277	0.0638	-0.18513	-0.2456	-0.29195
Hydroxybenzoic aci	0.62346	0.54981	0.31975	0.39014	-0.60501	-0.30088	-0.21605	0.62676	0.48886	0.75777	1	0.77812	0.33079	0.33112	0.29756	0.12702	0.189	0.49286	0.8222	0.78737	-0.44493	-0.37976	-0.20585	-0.19029	-0.22958	-0.16527	-0.20629	-0.26047	-0.2111	-0.30005	-0.22322	-0.20698	-0.28459	-0.11879	-0.21097	-0.15061	-0.244	-0.13648	-0.11398	-0.2106	-0.1635	-0.18301	-0.19918	-0.09745	-0.04167	0.15785	-0.22541	-0.30112	-0.3254
Dihydroxyphenylace	0.62066	0.58494	0.32922	0.44327	-0.67059	-0.48099	-0.28016	0.5777	0.36043	0.6143	0.77812	1	0.35286	0.32185	0.31007	0.14693	0.22901	0.57159	0.72289	0.58666	-0.27816	-0.24155	0.07958	0.10999	-0.0859	-0.06042	-0.02417	-0.00305	-0.05708	-0.11868	-0.08931	-0.06425	-0.03672	0.06551	0.00246	0.01036	-0.0415	0.03295	0.005	-0.04111	-0.01347	-0.02534	-0.01468	-0.01054	-0.00406	0.09974	-0.12306	-0.1116	-0.16061
Ferulic acid-O-hex	0.05633	0.07947	-0.19377	0.0276	-0.5512	-0.46455	-0.31508	0.1471	-0.2553	0.37597	0.33079	0.35286	1	0.99574	0.96157	0.94974	0.95522	0.35859	0.45629	0.31228	0.15054	0.12772	-0.06923	-0.0772	-0.09799	-0.13253	-0.18584	-0.09039	-0.07121	-0.01423	0.08822	0.06221	0.0753	0.12131	0.07311	-0.00501	0.25576	0.271	0.1848	0.23465	0.26171	0.21765	0.32828	0.24336	0.26802	-0.15472	-0.51567	-0.23485	-0.296
Ferulic acid-O-hex	0.04403	0.06145	-0.21925	0.00997	-0.55364	-0.45976	-0.32417	0.14773	-0.25082	0.3724	0.33112	0.32185	0.99574	1	0.95779	0.95127	0.95071	0.34094	0.44977	0.31396	0.1562	0.13823	-0.06335	-0.08251	-0.09181	-0.12707	-0.18026	-0.08292	-0.0635	-0.01165	0.0949	0.06951	0.07712	0.12872	0.07292	0.00081	0.26187	0.27578	0.1921	0.23891	0.26555	0.21859	0.3202	0.25155	0.28591	-0.14391	-0.50574	-0.23015	-0.29091
Ferulic acid-O-hex	-0.14509	-0.13831	-0.40197	-0.20705	-0.58433	-0.4296	-0.46218	0.20274	-0.13683	0.48704	0.29756	0.31007	0.96157	0.95779	1	0.97599	0.98978	0.53105	0.55171	0.43284	0.22744	0.21395	0.03128	-0.03949	-0.03432	-0.03624	-0.0991	-0.00636	0.01248	0.04092	0.1562	0.13979	0.15222	0.19127	0.14917	0.05441	0.31897	0.35405	0.27779	0.30489	0.34167	0.29297	0.38915	0.33331	0.34489	-0.03154	-0.43442	-0.18954	-0.24795
Tri-hydroxy-methox	-0.25528	-0.23237	-0.46714	-0.26888	-0.49628	-0.42135	-0.43614	0.05792	-0.26023	0.33816	0.12702	0.14693	0.94974	0.95127	0.97599	1	0.99341	0.40749	0.38845	0.28229	0.34395	0.31727	0.05636	0.00601	0.02784	-0.00692	-0.05423	0.04061	0.06772	0.12008	0.22563	0.20304	0.22161	0.24094	0.20552	0.11184	0.39818	0.41089	0.32632	0.37544	0.40192	0.356	0.46105	0.37982	0.38477	-0.11237	-0.39472	-0.1149	-0.17123
Ferulic acid-O-hex	-0.21545	-0.20186	-0.44417	-0.25294	-0.53031	-0.41972	-0.45388	0.13285	-0.19728	0.39892	0.189	0.22901	0.95522	0.95071	0.98978	0.99341	1	0.48012	0.45691	0.34729	0.2928	0.26786	0.05616	-0.00586	0.00745	-0.01542	-0.06724	0.02733	0.05099	0.0931	0.20297	0.18255	0.19159	0.21546	0.1787	0.08267	0.35828	0.38392	0.31242	0.3516	0.38595	0.34266	0.45131	0.36843	0.36913	-0.08925	-0.415	-0.1543	-0.21026
Hydroxycinnamic ac	-0.19645	-0.27638	-0.48382	-0.44331	-0.67631	-0.29494	-0.71907	0.66119	0.63538	0.85686	0.49286	0.57159	0.35859	0.34094	0.53105	0.40749	0.48012	1	0.87872	0.83578	0.04165	0.08548	0.30711	0.14108	0.0716	0.11898	0.17293	0.19914	0.16852	0.03386	0.12514	0.17098	0.18533	0.24285	0.16512	0.15103	0.17259	0.28808	0.29694	0.19745	0.25812	0.22819	0.22885	0.27894	0.24854	0.17903	0.03558	-0.03458	-0.06985
Dihydroxybenzoic a	0.16131	0.08532	-0.19135	-0.10784	-0.77742	-0.37442	-0.59927	0.72007	0.61798	0.94769	0.8222	0.72289	0.45629	0.44977	0.55171	0.38845	0.45691	0.87872	1	0.94647	-0.16202	-0.09449	0.0941	-0.00442	-0.06113	0.00662	0.00837	0.00475	0.01227	-0.114	-0.01042	0.02623	0.00989	0.12728	0.02861	0.04407	0.03725	0.1581	0.16083	0.05366	0.11073	0.07103	0.05464	0.15816	0.17878	0.22448	-0.10193	-0.16053	-0.20245
Protocatechuic aci	0.07937	-0.01341	-0.27116	-0.22312	-0.74515	-0.35289	-0.66361	0.71304	0.68714	0.87312	0.78737	0.58666	0.31228	0.31396	0.43284	0.28229	0.34729	0.83578	0.94647	1	-0.09932	-0.02089	0.18806	0.06234	0.09869	0.18287	0.15429	0.10938	0.1636	0.01668	0.13237	0.16437	0.03658	0.19595	0.08985	0.13935	0.05781	0.2062	0.28495	0.14567	0.2199	0.19689	0.15923	0.29914	0.32867	0.38313	0.06958	-0.0704	-0.08671
Gallic acid-O-hexo	-0.64295	-0.56101	-0.61662	-0.52451	-0.23703	-0.5793	-0.51148	-0.54954	-0.4361	-0.21423	-0.44493	-0.27816	0.15054	0.1562	0.22744	0.34395	0.2928	0.04165	-0.16202	-0.09932	1	0.98621	0.63528	0.68136	0.72394	0.6777	0.70259	0.69631	0.72771	0.78449	0.77538	0.77028	0.80719	0.8713	0.91158	0.86622	0.93248	0.91104	0.76105	0.81364	0.78357	0.77173	0.76163	0.7381	0.70851	0.30341	0.60781	0.82867	0.81542
Gallic acid-O-hexo	-0.62441	-0.55256	-0.64279	-0.54113	-0.32096	-0.63371	-0.59416	-0.48803	-0.35898	-0.16869	-0.37976	-0.24155	0.12772	0.13823	0.21395	0.31727	0.26786	0.08548	-0.09449	-0.02089	0.98621	1	0.69766	0.7335	0.78036	0.74467	0.76817	0.75584	0.78882	0.82692	0.82314	0.82327	0.83901	0.9226	0.94794	0.91453	0.95717	0.94883	0.81652	0.85316	0.82524	0.81046	0.77892	0.78961	0.75358	0.37091	0.67036	0.87113	0.85602
Naringenin-O-hexos	-0.35245	-0.35418	-0.57841	-0.47019	-0.54013	-0.61426	-0.76266	0.10306	0.15282	-0.08212	-0.20585	0.07958	-0.06923	-0.06335	0.03128	0.05636	0.05616	0.30711	0.0941	0.18806	0.63528	0.69766	1	0.90424	0.88841	0.86809	0.93782	0.98377	0.92704	0.85969	0.86753	0.8943	0.81506	0.84649	0.78885	0.81865	0.74824	0.78111	0.8752	0.84112	0.84852	0.8507	0.76465	0.84008	0.81411	0.53886	0.77877	0.7571	0.74184
Naringenin isomer	-0.2263	-0.19363	-0.38842	-0.27738	-0.51315	-0.72487	-0.66578	-0.08196	0.00867	-0.15211	-0.19029	0.10999	-0.0772	-0.08251	-0.03949	0.00601	-0.00586	0.14108	-0.00442	0.06234	0.68136	0.7335	0.90424	1	0.93629	0.8743	0.95274	0.95016	0.93869	0.93473	0.89818	0.91788	0.91966	0.88308	0.85951	0.89432	0.82459	0.81955	0.87851	0.88511	0.85635	0.85856	0.79137	0.81194	0.7629	0.44454	0.802	0.87104	0.84061
Apigenin-7-O-gluco	-0.33852	-0.31538	-0.48752	-0.39997	-0.44371	-0.65386	-0.67953	-0.13492	-0.02051	-0.22478	-0.22958	-0.0859	-0.09799	-0.09181	-0.03432	0.02784	0.00745	0.0716	-0.06113	0.09869	0.72394	0.78036	0.88841	0.93629	1	0.97033	0.9768	0.94481	0.99209	0.98641	0.9788	0.98311	0.86306	0.87665	0.85498	0.89665	0.80705	0.82741	0.9449	0.93179	0.92431	0.93698	0.86696	0.91833	0.88207	0.57761	0.8207	0.84965	0.84411
Quercetin glucosid	-0.33432	-0.31903	-0.48115	-0.4146	-0.43597	-0.60187	-0.67249	-0.10207	0.01676	-0.16647	-0.16527	-0.06042	-0.13253	-0.12707	-0.03624	-0.00692	-0.01542	0.11898	0.00662	0.18287	0.6777	0.74467	0.86809	0.8743	0.97033	1	0.95131	0.90888	0.96361	0.94718	0.94675	0.95033	0.80453	0.84245	0.84031	0.85842	0.75827	0.79536	0.91812	0.88963	0.88951	0.90214	0.81636	0.90706	0.87687	0.73929	0.80636	0.8088	0.80757
Tetra-hydroxyflava	-0.36026	-0.34746	-0.51435	-0.4439	-0.46619	-0.63352	-0.72002	-0.05941	0.10338	-0.13961	-0.20629	-0.02417	-0.18584	-0.18026	-0.0991	-0.05423	-0.06724	0.17293	0.00837	0.15429	0.70259	0.76817	0.93782	0.95274	0.9768	0.95131	1	0.97199	0.98705	0.94748	0.93344	0.95374	0.86754	0.89311	0.86197	0.91153	0.79448	0.822	0.91636	0.8855	0.87723	0.88691	0.79574	0.86996	0.82995	0.57028	0.89248	0.88036	0.87272
Naringenin-O-hexos	-0.36679	-0.35461	-0.56018	-0.4515	-0.49903	-0.63919	-0.73234	-0.0125	0.06606	-0.16198	-0.26047	-0.00305	-0.09039	-0.08292	-0.00636	0.04061	0.02733	0.19914	0.00475	0.10938	0.69631	0.75584	0.98377	0.95016	0.94481	0.90888	0.97199	1	0.96696	0.92618	0.92081	0.94176	0.87618	0.88169	0.83676	0.87133	0.80379	0.82013	0.91054	0.89249	0.88682	0.88878	0.80513	0.86824	0.8382	0.53437	0.81638	0.82602	0.8115
Naringenin-O-hexos	-0.38591	-0.37142	-0.56348	-0.47105	-0.49576	-0.65768	-0.74886	-0.06201	0.05126	-0.14778	-0.2111	-0.05708	-0.07121	-0.0635	0.01248	0.06772	0.05099	0.16852	0.01227	0.1636	0.72771	0.78882	0.92704	0.93869	0.99209	0.96361	0.98705	0.96696	1	0.97464	0.97652	0.98799	0.87691	0.89427	0.85998	0.90062	0.8198	0.84734	0.9618	0.93861	0.93601	0.94376	0.86876	0.93165	0.89547	0.56836	0.82322	0.83958	0.82897
Naringenin	-0.38025	-0.33911	-0.50242	-0.40076	-0.41574	-0.66828	-0.65005	-0.22646	-0.14077	-0.26635	-0.30005	-0.11868	-0.01423	-0.01165	0.04092	0.12008	0.0931	0.03386	-0.114	0.01668	0.78449	0.82692	0.85969	0.93473	0.98641	0.94718	0.94748	0.92618	0.97464	1	0.9851	0.98357	0.90321	0.88558	0.88381	0.89776	0.86119	0.86076	0.94749	0.96205	0.9434	0.95157	0.90075	0.92091	0.8756	0.51993	0.75769	0.8523	0.83613
Luteolin	-0.39374	-0.36546	-0.57097	-0.45056	-0.50288	-0.69902	-0.73082	-0.13935	-0.09351	-0.1821	-0.22322	-0.08931	0.08822	0.0949	0.1562	0.22563	0.20297	0.12514	-0.01042	0.13237	0.77538	0.82314	0.86753	0.89818	0.9788	0.94675	0.93344	0.92081	0.97652	0.9851	1	0.99666	0.87066	0.88949	0.86509	0.8844	0.85583	0.87804	0.98177	0.98014	0.97972	0.98495	0.93963	0.97246	0.93871	0.5477	0.71235	0.79476	0.78166
Quercetin-3-O-gluc	-0.40486	-0.38181	-0.5926	-0.47533	-0.5274	-0.70153	-0.76323	-0.0999	-0.03476	-0.1385	-0.20698	-0.06425	0.06221	0.06951	0.13979	0.20304	0.18255	0.17098	0.02623	0.16437	0.77028	0.82327	0.8943	0.91788	0.98311	0.95033	0.95374	0.94176	0.98799	0.98357	0.99666	1	0.88999	0.90422	0.87391	0.89812	0.86168	0.88561	0.98687	0.97815	0.97649	0.97916	0.92463	0.9679	0.93286	0.54877	0.74361	0.81142	0.7953
Gallic acid-O-hexo	-0.46004	-0.41398	-0.58285	-0.46419	-0.46873	-0.66344	-0.68425	-0.19511	-0.09423	-0.06184	-0.28459	-0.03672	0.0753	0.07712	0.15222	0.22161	0.19159	0.18533	0.00989	0.03658	0.80719	0.83901	0.81506	0.91966	0.86306	0.80453	0.86754	0.87618	0.87691	0.90321	0.87066	0.88999	1	0.88588	0.89304	0.87526	0.92544	0.88661	0.87753	0.91424	0.86625	0.84325	0.79075	0.80309	0.75709	0.3864	0.68154	0.84157	0.78884
Tetra-hydroxyflava	-0.38808	-0.33956	-0.54661	-0.40691	-0.58972	-0.82254	-0.75376	-0.21809	-0.12621	-0.01295	-0.11879	0.06551	0.12131	0.12872	0.19127	0.24094	0.21546	0.24285	0.12728	0.19595	0.8713	0.9226	0.84649	0.88308	0.87665	0.84245	0.89311	0.88169	0.89427	0.88558	0.88949	0.90422	0.88588	1	0.97619	0.98577	0.95462	0.97782	0.90362	0.90362	0.88693	0.87307	0.81128	0.86303	0.83325	0.48232	0.77195	0.91179	0.88609
Gallic acid-O-hexo	-0.4321	-0.36622	-0.50832	-0.39735	-0.46566	-0.75902	-0.65403	-0.35963	-0.24062	-0.0868	-0.21097	0.00246	0.07311	0.07292	0.14917	0.20552	0.1787	0.16512	0.02861	0.08985	0.91158	0.94794	0.78885	0.85951	0.85498	0.84031	0.86197	0.83676	0.85998	0.88381	0.86509	0.87391	0.89304	0.97619	1	0.97374	0.96311	0.96729	0.86148	0.88413	0.85304	0.84193	0.78879	0.81999	0.7764	0.50293	0.75532	0.93265	0.90603
Total MS	-0.36727	-0.31513	-0.47592	-0.36829	-0.50306	-0.78124	-0.68323	-0.28485	-0.13256	-0.08239	-0.15061	0.01036	-0.00501	0.00081	0.05441	0.11184	0.08267	0.15103	0.04407	0.13935	0.86622	0.91453	0.81865	0.89432	0.89665	0.85842	0.91153	0.87133	0.90062	0.89776	0.8844	0.89812	0.87526	0.98577	0.97374	1	0.92709	0.94595	0.8782	0.8768	0.8539	0.84847	0.78013	0.83	0.79849	0.48703	0.84173	0.95753	0.94228
Gallic acid-O-hexo	-0.48321	-0.41275	-0.59345	-0.43864	-0.50474	-0.77287	-0.67809	-0.34958	-0.2994	-0.06071	-0.244	-0.0415	0.25576	0.26187	0.31897	0.39818	0.35828	0.17259	0.03725	0.05781	0.93248	0.95717	0.74824	0.82459	0.80705	0.75827	0.79448	0.80379	0.8198	0.86119	0.85583	0.86168	0.92544	0.95462	0.96311	0.92709	1	0.98142	0.86817	0.91326	0.87677	0.85053	0.81907	0.82613	0.79152	0.37172	0.62072	0.85749	0.81392
quercetin-3-O-rham	-0.47097	-0.41659	-0.62287	-0.47187	-0.59289	-0.81383	-0.76847	-0.25324	-0.19991	0.03452	-0.13648	0.03295	0.271	0.27578	0.35405	0.41089	0.38392	0.28808	0.1581	0.2062	0.91104	0.94883	0.78111	0.81955	0.82741	0.79536	0.822	0.82013	0.84734	0.86076	0.87804	0.88561	0.88661	0.97782	0.96729	0.94595	0.98142	1	0.90619	0.92207	0.90692	0.88526	0.85173	0.87655	0.84027	0.44006	0.6493	0.84456	0.8116
Quercetin	-0.42112	-0.40663	-0.65329	-0.51912	-0.62252	-0.73708	-0.84204	-0.01773	0.01557	-0.00289	-0.11398	0.005	0.1848	0.1921	0.27779	0.32632	0.31242	0.29694	0.16083	0.28495	0.76105	0.81652	0.8752	0.87851	0.9449	0.91812	0.91636	0.91054	0.9618	0.94749	0.98177	0.98687	0.87753	0.90362	0.86148	0.8782	0.86817	0.90619	1	0.98292	0.99074	0.9854	0.94055	0.98688	0.9544	0.54139	0.67365	0.75289	0.72942
Quercetin-3-O-pent	-0.42983	-0.39276	-0.6217	-0.47285	-0.56148	-0.74498	-0.76698	-0.14313	-0.13865	-0.10053	-0.2106	-0.04111	0.23465	0.23891	0.30489	0.37544	0.3516	0.19745	0.05366	0.14567	0.81364	0.85316	0.84112	0.88511	0.93179	0.88963	0.8855	0.89249	0.93861	0.96205	0.98014	0.97815	0.91424	0.90362	0.88413	0.8768	0.91326	0.92207	0.98292	1	0.99162	0.98351	0.95553	0.967	0.92793	0.47542	0.62091	0.76831	0.73612
Quercetin-3-O-pent	-0.42387	-0.39941	-0.64332	-0.49553	-0.59659	-0.74202	-0.80377	-0.072	-0.08618	-0.06032	-0.1635	-0.01347	0.26171	0.26555	0.34167	0.40192	0.38595	0.25812	0.11073	0.2199	0.78357	0.82524	0.84852	0.85635	0.92431	0.88951	0.87723	0.88682	0.93601	0.9434	0.97972	0.97649	0.86625	0.88693	0.85304	0.8539	0.87677	0.90692	0.99074	0.99162	1	0.99579	0.97283	0.98835	0.95347	0.49896	0.60301	0.72117	0.69748
Quercetin-3-O-pent	-0.40909	-0.38544	-0.61277	-0.479	-0.56041	-0.72203	-0.77695	-0.08149	-0.0874	-0.10654	-0.18301	-0.02534	0.21765	0.21859	0.29297	0.356	0.34266	0.22819	0.07103	0.19689	0.77173	0.81046	0.8507	0.85856	0.93698	0.90214	0.88691	0.88878	0.94376	0.95157	0.98495	0.97916	0.84325	0.87307	0.84193	0.84847	0.85053	0.88526	0.9854	0.98351	0.99579	1	0.9801	0.9879	0.94874	0.49981	0.6214	0.72244	0.70595
Isorhamnetin	-0.40335	-0.37329	-0.58578	-0.44895	-0.52967	-0.70811	-0.7282	-0.1142	-0.16765	-0.11566	-0.19918	-0.01468	0.32828	0.3202	0.38915	0.46105	0.45131	0.22885	0.05464	0.15923	0.76163	0.77892	0.76465	0.79137	0.86696	0.81636	0.79574	0.80513	0.86876	0.90075	0.93963	0.92463	0.79075	0.81128	0.78879	0.78013	0.81907	0.85173	0.94055	0.95553	0.97283	0.9801	1	0.95428	0.90389	0.39074	0.49603	0.63777	0.62167
Myricetin	-0.4031	-0.39057	-0.64347	-0.50441	-0.61149	-0.71879	-0.81817	-0.0137	-0.027	-0.02751	-0.09745	-0.01054	0.24336	0.25155	0.33331	0.37982	0.36843	0.27894	0.15816	0.29914	0.7381	0.78961	0.84008	0.81194	0.91833	0.90706	0.86996	0.86824	0.93165	0.92091	0.97246	0.9679	0.80309	0.86303	0.81999	0.83	0.82613	0.87655	0.98688	0.967	0.98835	0.9879	0.95428	1	0.97669	0.57113	0.60583	0.68324	0.66783
Gallic acid-O-gluc	-0.3391	-0.33252	-0.61057	-0.4541	-0.6255	-0.7084	-0.78495	0.02658	-0.02496	-0.01277	-0.04167	-0.00406	0.26802	0.28591	0.34489	0.38477	0.36913	0.24854	0.17878	0.32867	0.70851	0.75358	0.81411	0.7629	0.88207	0.87687	0.82995	0.8382	0.89547	0.8756	0.93871	0.93286	0.75709	0.83325	0.7764	0.79849	0.79152	0.84027	0.9544	0.92793	0.95347	0.94874	0.90389	0.97669	1	0.61989	0.58018	0.63808	0.62488
Gallic acid-O-gluc	-0.07519	-0.09651	-0.22787	-0.20075	-0.35011	-0.33491	-0.42196	0.07244	0.11682	0.0638	0.15785	0.09974	-0.15472	-0.14391	-0.03154	-0.11237	-0.08925	0.17903	0.22448	0.38313	0.30341	0.37091	0.53886	0.44454	0.57761	0.73929	0.57028	0.53437	0.56836	0.51993	0.5477	0.54877	0.3864	0.48232	0.50293	0.48703	0.37172	0.44006	0.54139	0.47542	0.49896	0.49981	0.39074	0.57113	0.61989	1	0.51699	0.43025	0.44901
Folin	-0.32272	-0.30847	-0.34373	-0.36179	-0.22258	-0.43156	-0.49504	-0.17409	0.15138	-0.18513	-0.22541	-0.12306	-0.51567	-0.50574	-0.43442	-0.39472	-0.415	0.03558	-0.10193	0.06958	0.60781	0.67036	0.77877	0.802	0.8207	0.80636	0.89248	0.81638	0.82322	0.75769	0.71235	0.74361	0.68154	0.77195	0.75532	0.84173	0.62072	0.6493	0.67365	0.62091	0.60301	0.6214	0.49603	0.60583	0.58018	0.51699	1	0.89879	0.92082
Epicatechin-3-O-ga	-0.36586	-0.29987	-0.36295	-0.30616	-0.28384	-0.63513	-0.4966	-0.43047	-0.19173	-0.2456	-0.30112	-0.1116	-0.23485	-0.23015	-0.18954	-0.1149	-0.1543	-0.03458	-0.16053	-0.0704	0.82867	0.87113	0.7571	0.87104	0.84965	0.8088	0.88036	0.82602	0.83958	0.8523	0.79476	0.81142	0.84157	0.91179	0.93265	0.95753	0.85749	0.84456	0.75289	0.76831	0.72117	0.72244	0.63777	0.68324	0.63808	0.43025	0.89879	1	0.99171
OH	-0.37212	-0.31061	-0.34669	-0.30935	-0.22705	-0.58925	-0.4603	-0.45364	-0.19459	-0.29195	-0.3254	-0.16061	-0.296	-0.29091	-0.24795	-0.17123	-0.21026	-0.06985	-0.20245	-0.08671	0.81542	0.85602	0.74184	0.84061	0.84411	0.80757	0.87272	0.8115	0.82897	0.83613	0.78166	0.7953	0.78884	0.88609	0.90603	0.94228	0.81392	0.8116	0.72942	0.73612	0.69748	0.70595	0.62167	0.66783	0.62488	0.44901	0.92082	0.99171	1
luteolin-7-O-gluco	-0.3419	-0.27604	-0.3201	-0.27342	-0.22912	-0.60622	-0.44529	-0.46676	-0.22799	-0.32491	-0.33208	-0.15695	-0.27899	-0.27464	-0.24275	-0.1632	-0.20356	-0.10546	-0.22691	-0.115	0.81347	0.85278	0.74267	0.85665	0.85811	0.81852	0.87631	0.81822	0.83743	0.85516	0.79753	0.80792	0.80166	0.88573	0.9085	0.94215	0.82123	0.81234	0.73854	0.75303	0.71131	0.72023	0.63899	0.67858	0.63655	0.45298	0.90737	0.99197	0.9976
Vanillic acid-O-he	-0.34595	-0.27719	-0.32029	-0.27243	-0.23438	-0.61532	-0.44415	-0.47777	-0.23964	-0.30582	-0.31755	-0.14316	-0.26135	-0.25686	-0.22483	-0.14647	-0.18685	-0.09133	-0.21023	-0.10315	0.82557	0.86374	0.7309	0.83778	0.83789	0.80134	0.86087	0.80115	0.82022	0.83637	0.78069	0.79156	0.7873	0.89247	0.91633	0.94582	0.82688	0.82059	0.72586	0.73996	0.69864	0.70683	0.62626	0.66786	0.62666	0.44073	0.90046	0.99319	0.99744
Gallic acid-O-hexo	-0.36025	-0.29812	-0.34845	-0.30163	-0.25522	-0.62111	-0.4762	-0.45248	-0.21693	-0.28883	-0.29815	-0.14535	-0.2505	-0.2452	-0.20491	-0.1301	-0.16767	-0.06006	-0.18183	-0.05727	0.82925	0.86965	0.74471	0.83041	0.85109	0.81966	0.87161	0.8105	0.83519	0.84207	0.79842	0.80789	0.77052	0.90021	0.91588	0.95186	0.82171	0.82979	0.74721	0.75068	0.71984	0.73031	0.65124	0.6979	0.65974	0.47156	0.90867	0.98411	0.99592
Epicatechin	-0.34838	-0.27779	-0.32011	-0.27043	-0.23255	-0.62169	-0.43865	-0.49627	-0.26624	-0.30907	-0.30726	-0.15158	-0.23678	-0.23137	-0.20205	-0.12213	-0.16337	-0.09606	-0.20753	-0.09304	0.83718	0.87343	0.71361	0.80998	0.82606	0.79287	0.84406	0.78177	0.80759	0.82408	0.77581	0.78333	0.75778	0.89287	0.91535	0.94479	0.82387	0.82472	0.7208	0.73291	0.69684	0.70665	0.63051	0.67214	0.63451	0.44179	0.8875	0.98374	0.99253
Epigallocatechin g	-0.35599	-0.28345	-0.33239	-0.2758	-0.24265	-0.62892	-0.44736	-0.49782	-0.27153	-0.304	-0.31765	-0.15213	-0.22526	-0.21941	-0.18928	-0.10875	-0.15178	-0.09608	-0.20725	-0.10432	0.84429	0.88157	0.72225	0.82976	0.83482	0.80009	0.85181	0.79481	0.81658	0.83844	0.7859	0.79466	0.79289	0.90103	0.9269	0.95024	0.84511	0.83686	0.73248	0.75096	0.70871	0.71407	0.6359	0.67769	0.63914	0.44581	0.88227	0.99183	0.99423
Gallocatechin	-0.24908	-0.26396	-0.3849	-0.37359	-0.35433	-0.47506	-0.60597	0.02121	0.16858	-0.18785	-0.11656	-0.04814	-0.27341	-0.27345	-0.18255	-0.16551	-0.15668	0.12681	-0.00261	0.23157	0.51396	0.57808	0.81559	0.77708	0.90826	0.93397	0.89883	0.83648	0.89935	0.84541	0.85845	0.86112	0.60755	0.70461	0.67556	0.74267	0.54869	0.62634	0.81972	0.75157	0.78357	0.82138	0.74458	0.82621	0.79535	0.68913	0.81241	0.69346	0.72652
Procyanidin-type B	-0.26131	-0.24108	-0.32561	-0.30092	-0.23557	-0.48463	-0.4881	-0.19673	-0.00934	-0.38435	-0.30098	-0.18442	-0.36115	-0.35523	-0.31384	-0.25064	-0.27195	-0.11035	-0.23193	-0.03264	0.60797	0.66412	0.81761	0.87246	0.95482	0.93879	0.93929	0.88124	0.92841	0.91876	0.88456	0.88737	0.73652	0.75577	0.75072	0.81465	0.64894	0.66508	0.81047	0.78876	0.77784	0.8081	0.71855	0.78313	0.74912	0.59368	0.88189	0.83409	0.85283
Catechin	-0.23699	-0.23566	-0.34357	-0.31945	-0.27295	-0.46347	-0.51817	-0.09619	0.03748	-0.34105	-0.21267	-0.16353	-0.28229	-0.27546	-0.22579	-0.17709	-0.18671	-0.04601	-0.15302	0.08711	0.54462	0.60152	0.78795	0.77491	0.92159	0.92692	0.8885	0.83021	0.89846	0.8695	0.87356	0.86718	0.60804	0.69742	0.67158	0.74437	0.56164	0.6169	0.80823	0.76072	0.78253	0.82226	0.74741	0.81943	0.79826	0.64043	0.8053	0.71423	0.7501
Epigallocatechin	-0.2468	-0.23872	-0.3387	-0.31434	-0.26022	-0.47339	-0.50987	-0.13436	0.02134	-0.3606	-0.24647	-0.1747	-0.31734	-0.31037	-0.26364	-0.20955	-0.22384	-0.07264	-0.18413	0.04345	0.5708	0.62847	0.80484	0.81639	0.94108	0.93922	0.91439	0.85567	0.91636	0.89383	0.88374	0.8808	0.6594	0.72384	0.70524	0.77596	0.59702	0.63823	0.81434	0.77557	0.78536	0.8217	0.73969	0.81125	0.786	0.63199	0.84183	0.76464	0.79486
ABTS	-0.38166	-0.37247	-0.49661	-0.45229	-0.4377	-0.61452	-0.69799	-0.12341	0.12235	-0.05636	-0.13112	-0.05045	-0.24707	-0.23661	-0.14808	-0.11274	-0.12959	0.19872	0.06617	0.22975	0.71139	0.78087	0.84021	0.85479	0.89698	0.87501	0.93802	0.88116	0.9061	0.84589	0.84228	0.86623	0.76926	0.88691	0.84626	0.9241	0.75557	0.80992	0.8352	0.7812	0.7822	0.78869	0.69204	0.78452	0.75395	0.5663	0.93959	0.89848	0.91636
FRAP	-0.56341	-0.53784	-0.58152	-0.57642	-0.26337	-0.47653	-0.62522	-0.25028	0.05136	-0.14933	-0.35463	-0.21239	-0.32481	-0.31919	-0.20091	-0.13401	-0.16038	0.13526	-0.08868	0.0572	0.78452	0.83222	0.82888	0.86075	0.88863	0.8647	0.93435	0.87947	0.89967	0.86807	0.83278	0.85868	0.84784	0.8627	0.86875	0.90458	0.79224	0.80494	0.81369	0.79052	0.76694	0.77217	0.68076	0.74605	0.69091	0.49316	0.93376	0.92692	0.93155
malonyl gallic aci	-0.30061	-0.24458	-0.41804	-0.28737	-0.3869	-0.65216	-0.54714	-0.2826	-0.17757	-0.26967	-0.28812	-0.15833	-0.04982	-0.0291	-0.03639	0.05388	-0.00024	-0.10709	-0.16294	-0.08804	0.73885	0.79121	0.77264	0.90186	0.89446	0.83044	0.87233	0.8612	0.8821	0.91518	0.87438	0.88334	0.91937	0.85287	0.84314	0.86995	0.85958	0.8103	0.8358	0.87127	0.81571	0.80065	0.71448	0.77393	0.7592	0.42015	0.74123	0.87121	0.83281
Epigallocatechin-3	-0.30157	-0.27036	-0.40748	-0.33686	-0.33933	-0.58656	-0.57475	-0.20792	-0.07476	-0.33252	-0.27903	-0.15786	-0.19871	-0.18955	-0.14757	-0.08074	-0.107	-0.0595	-0.16856	0.00835	0.69005	0.74609	0.84806	0.90321	0.98643	0.96953	0.95524	0.91431	0.96484	0.96842	0.94839	0.94778	0.81239	0.82911	0.8213	0.86503	0.75358	0.76556	0.88969	0.88066	0.86773	0.88595	0.80477	0.86807	0.83929	0.61631	0.83636	0.84947	0.85378
Tetra-hydroxyflava	-0.3357	-0.30156	-0.42805	-0.36176	-0.33764	-0.59951	-0.58679	-0.2206	-0.08613	-0.32725	-0.31443	-0.14205	-0.16985	-0.16806	-0.11903	-0.04341	-0.06718	-0.02646	-0.17512	-0.01453	0.72376	0.77022	0.85749	0.93054	0.99054	0.95689	0.96267	0.92315	0.97228	0.98473	0.95789	0.95853	0.85001	0.84431	0.84352	0.87832	0.78435	0.78982	0.9028	0.90374	0.88714	0.90699	0.84184	0.8737	0.82751	0.54043	0.82646	0.86302	0.86045
Tetra-hydroxyflava	-0.30601	-0.27231	-0.40361	-0.33456	-0.35701	-0.62077	-0.58848	-0.21709	-0.06716	-0.30942	-0.28604	-0.1116	-0.2072	-0.20339	-0.1579	-0.09086	-0.11498	-0.02094	-0.1547	-0.0005	0.71979	0.77301	0.87203	0.94441	0.98776	0.95535	0.9745	0.936	0.97105	0.97329	0.94281	0.94838	0.85205	0.86472	0.85798	0.90201	0.78893	0.79638	0.88938	0.88481	0.86586	0.8827	0.80453	0.8518	0.812	0.5631	0.86916	0.89579	0.8953
Gallic acid	0.16441	0.10408	-0.19501	-0.11002	-0.7868	-0.61624	-0.73891	0.56909	0.63516	0.49677	0.5568	0.52064	0.02505	0.03086	0.06288	-0.0148	0.01898	0.53162	0.61943	0.71865	0.12225	0.21472	0.56484	0.59614	0.56227	0.54092	0.61597	0.55201	0.5963	0.47193	0.51623	0.55586	0.45018	0.52384	0.39682	0.52746	0.34581	0.43988	0.59467	0.48255	0.51257	0.50763	0.42329	0.54747	0.56548	0.39119	0.5381	0.39603	0.3701
Hydroxybenzoic aci	-0.00309	-0.07999	-0.42046	-0.30829	-0.86531	-0.58194	-0.85155	0.63716	0.6282	0.63998	0.60224	0.47559	0.2285	0.24659	0.33213	0.2333	0.27074	0.71517	0.78756	0.8849	0.1462	0.25024	0.55271	0.42189	0.45964	0.4937	0.51494	0.49584	0.52322	0.36749	0.4736	0.50938	0.33971	0.51093	0.36498	0.45878	0.33985	0.47404	0.59439	0.45999	0.52373	0.50325	0.42265	0.59207	0.62606	0.49317	0.39589	0.25845	0.24276
Caffeoyl-hexose is	0.16039	0.13951	-0.26486	-0.05446	-0.95149	-0.85469	-0.78489	0.41003	0.22613	0.44642	0.56512	0.59218	0.48799	0.49526	0.51072	0.4313	0.45992	0.55332	0.67624	0.70725	0.30968	0.39054	0.58832	0.52716	0.52506	0.53757	0.52802	0.55044	0.561	0.48141	0.57846	0.59007	0.43	0.64604	0.52337	0.57498	0.52294	0.63005	0.66649	0.59608	0.64606	0.62462	0.58496	0.68578	0.72588	0.49809	0.31904	0.35439	0.32574
Gallic acid-O-gluc	0.22797	0.20995	-0.18844	0.01299	-0.95611	-0.87981	-0.7792	0.43458	0.30333	0.43729	0.54809	0.66751	0.36822	0.36922	0.37216	0.29425	0.32433	0.5277	0.63826	0.63917	0.28223	0.36812	0.64259	0.66932	0.58783	0.57204	0.6112	0.62117	0.61957	0.54852	0.60234	0.62685	0.55796	0.67219	0.56023	0.62018	0.55445	0.62908	0.68238	0.62581	0.6467	0.62453	0.56978	0.6574	0.67551	0.43989	0.40704	0.44586	0.39474
Hydroxybenzoic aci	-0.33462	-0.39256	-0.69505	-0.58589	-0.8204	-0.55926	-0.95033	0.51662	0.56517	0.65691	0.35675	0.34111	0.27668	0.2926	0.43486	0.37807	0.40127	0.80667	0.73156	0.77703	0.36621	0.45177	0.64551	0.51638	0.50721	0.51787	0.5859	0.59146	0.59519	0.46026	0.54518	0.59239	0.56238	0.62859	0.51631	0.55501	0.54158	0.63333	0.68646	0.5881	0.62384	0.58648	0.51539	0.65078	0.64664	0.37645	0.4256	0.37419	0.32912
Syringic acid-O-he	-0.05772	-0.10786	-0.46785	-0.31723	-0.89644	-0.66475	-0.8687	0.60834	0.51995	0.57911	0.42125	0.5756	0.32318	0.32306	0.41821	0.33535	0.37706	0.78179	0.72804	0.72382	0.27211	0.34199	0.703	0.569	0.48029	0.47052	0.56749	0.62377	0.56256	0.42743	0.5055	0.55074	0.5108	0.60344	0.47044	0.52177	0.48344	0.57439	0.63042	0.54204	0.58602	0.55864	0.50191	0.59996	0.6188	0.35985	0.38818	0.33526	0.2919
Hydroxycinnamic ac	-0.28251	-0.33916	-0.60552	-0.50199	-0.74643	-0.44949	-0.81425	0.57265	0.46881	0.69304	0.32743	0.51811	0.47611	0.46154	0.63322	0.55139	0.60934	0.94405	0.76699	0.71703	0.24136	0.2777	0.504	0.31772	0.24541	0.26239	0.32772	0.39768	0.34499	0.23256	0.32614	0.36457	0.36488	0.42213	0.33722	0.3077	0.37778	0.47438	0.48251	0.41209	0.46821	0.43862	0.44704	0.47346	0.44235	0.18645	0.102	0.1027	0.05657
p-coumaric acid	0.25635	0.20678	-0.12448	0.02695	-0.68269	-0.54028	-0.52238	0.41369	0.225	0.27929	0.58179	0.31174	0.37848	0.40623	0.36792	0.30563	0.32106	0.26914	0.50376	0.64934	0.05143	0.12966	0.30346	0.19857	0.36236	0.40244	0.30093	0.28192	0.36887	0.28858	0.4163	0.40186	0.06596	0.32312	0.18835	0.28282	0.17873	0.30443	0.46379	0.36626	0.44476	0.44522	0.40832	0.54439	0.62844	0.48768	0.14309	0.06545	0.0796
Ferulic acid	0.0648	0.06897	-0.18294	-0.04081	-0.65546	-0.65461	-0.54176	0.15758	-0.09669	0.2892	0.37206	0.48491	0.63404	0.60286	0.66992	0.60672	0.65707	0.45761	0.48156	0.50008	0.31252	0.325	0.32534	0.34032	0.39786	0.45091	0.30918	0.31189	0.39313	0.42653	0.5085	0.48037	0.31779	0.42758	0.42393	0.36112	0.42361	0.51238	0.56073	0.55493	0.60741	0.60867	0.67951	0.6283	0.60412	0.44606	-0.01413	0.14157	0.12027
Gallic acid-O-gluc	-0.26117	-0.13671	-0.24871	-0.07687	-0.26791	-0.6784	-0.25902	-0.6521	-0.73795	-0.26264	-0.24521	-0.1194	0.43065	0.43279	0.39383	0.48852	0.43061	-0.17132	-0.16163	-0.19215	0.83094	0.81163	0.34355	0.47127	0.48542	0.44537	0.40575	0.42185	0.45659	0.57903	0.57341	0.54323	0.59349	0.70669	0.75652	0.68413	0.81515	0.77061	0.54238	0.64261	0.60008	0.5762	0.59955	0.55054	0.5513	0.2109	0.27656	0.63149	0.60366
Gallic acid-O-hexo	-0.25673	-0.26015	-0.61345	-0.40286	-0.84301	-0.71468	-0.83227	0.28884	0.0793	0.51003	0.30346	0.35854	0.76442	0.76865	0.84815	0.82621	0.83851	0.66047	0.63471	0.60757	0.48997	0.52173	0.49174	0.41957	0.42843	0.41955	0.40348	0.46072	0.48796	0.46119	0.56854	0.57394	0.53911	0.60703	0.5301	0.49203	0.64259	0.70314	0.69223	0.67518	0.71005	0.66703	0.68977	0.71251	0.72168	0.26914	0.0722	0.24053	0.17891
Ellagic acid	-0.38761	-0.3501	-0.60042	-0.39343	-0.58336	-0.59771	-0.60061	-0.06779	-0.29979	0.28483	0.05371	0.09929	0.8488	0.85418	0.90932	0.94368	0.92772	0.41552	0.36517	0.30222	0.59855	0.59042	0.29901	0.26202	0.29902	0.27745	0.2274	0.30164	0.33561	0.38423	0.47732	0.46003	0.4742	0.52522	0.50137	0.41038	0.6573	0.67444	0.56682	0.61112	0.62723	0.58027	0.64778	0.60451	0.60309	0.12181	-0.09801	0.19495	0.14179
Methyl-quercetin i	-0.38037	-0.36164	-0.65096	-0.44561	-0.67139	-0.63824	-0.7228	0.09161	-0.13035	0.31216	0.06649	0.16189	0.81165	0.81252	0.87527	0.91118	0.90526	0.50237	0.40824	0.36665	0.57128	0.57334	0.42587	0.39003	0.41032	0.36111	0.34932	0.42082	0.45654	0.48167	0.57528	0.56619	0.55434	0.56585	0.51452	0.45282	0.66913	0.69586	0.67158	0.69856	0.72195	0.684	0.74883	0.69727	0.67851	0.0869	-0.01836	0.22324	0.16356
Luteolin-O-rhamnos	-0.31808	-0.34461	-0.56319	-0.45267	-0.55829	-0.58047	-0.742	0.11412	0.10383	0.03785	-0.03575	0.01487	0.18577	0.18917	0.27758	0.29797	0.30149	0.34395	0.21277	0.34658	0.53515	0.57822	0.7091	0.66083	0.74893	0.70904	0.71157	0.73597	0.7598	0.71699	0.78893	0.7877	0.60257	0.66819	0.5839	0.64763	0.59646	0.6773	0.81246	0.76449	0.8161	0.81695	0.80946	0.82053	0.80775	0.48029	0.5116	0.49501	0.52277
Myricetin-O-rhamno	-0.44731	-0.40411	-0.67249	-0.47277	-0.68545	-0.78631	-0.78444	-0.10071	-0.21036	0.2126	-0.0154	0.12315	0.63488	0.63759	0.70922	0.75645	0.73831	0.43611	0.32736	0.31395	0.79327	0.81089	0.60541	0.60487	0.61399	0.57039	0.57778	0.62088	0.65111	0.67566	0.73986	0.73772	0.74217	0.81293	0.78011	0.72869	0.87928	0.90397	0.81279	0.84004	0.84508	0.80927	0.83378	0.81374	0.78749	0.25241	0.28957	0.54403	0.49302
Gallic acid-O-hexo	-0.32736	-0.32255	-0.66308	-0.46156	-0.8533	-0.82865	-0.91645	0.16284	0.06781	0.38131	0.1988	0.28247	0.55398	0.56372	0.64773	0.64508	0.64471	0.58377	0.5288	0.54873	0.66662	0.7207	0.70248	0.65775	0.66651	0.64919	0.66135	0.69414	0.71767	0.68123	0.76245	0.77561	0.73212	0.82867	0.75375	0.74426	0.81947	0.87896	0.85918	0.8349	0.85632	0.81945	0.79987	0.85409	0.85121	0.41244	0.38863	0.53599	0.48593
Dimethoxy-hydroxyc	-0.24624	-0.26767	-0.61977	-0.43165	-0.8703	-0.79663	-0.92962	0.3134	0.18758	0.37587	0.23801	0.34958	0.53911	0.54106	0.62218	0.61272	0.62943	0.62839	0.54567	0.58832	0.54881	0.6009	0.71924	0.66237	0.6753	0.64	0.66358	0.69869	0.72583	0.67413	0.76518	0.7766	0.66942	0.75149	0.65294	0.6698	0.71158	0.79103	0.85941	0.81822	0.86029	0.83962	0.8394	0.86386	0.84903	0.35842	0.35489	0.44271	0.40221
[truncated: 32 more columns]
