# Supplementary material for: Identification, Bioaccessibility, and Antioxidant Properties of Phenolic Compounds in Carob Syrup
Source: Foods. 2024 Jul 11;13(14):2196. doi: 10.3390/foods13142196 (PMC11276241; doi:10.3390/foods13142196)
Supplement: Supplementary file 1 [file foods-13-02196-s001.zip › Supplementary_materials/Table_S4.xlsx]

## Sheet: pval_corr_table
Table S4. P-values from Pearson correlation of the different variables determined in carob syrup samples before digestion. Highlighted cells show significant correlation
	Caffeoyl-hexose is	Caffeoyl-hexose is	Gentisic acid	Vanillic acid-O-he	Hydroxybenzoic aci	Browning	Dihydroxybenzoic a	Hydroxy-methoxyben	coumaric acid-O-he	Hydroxybenzoic aci	Hydroxybenzoic aci	Dihydroxyphenylace	Ferulic acid-O-hex	Ferulic acid-O-hex	Ferulic acid-O-hex	Tri-hydroxy-methox	Ferulic acid-O-hex	Hydroxycinnamic ac	Dihydroxybenzoic a	Protocatechuic aci	Gallic acid-O-hexo	Gallic acid-O-hexo	Naringenin-O-hexos	Naringenin isomer	Apigenin-7-O-gluco	Quercetin glucosid	Tetra-hydroxyflava	Naringenin-O-hexos	Naringenin-O-hexos	Naringenin	Luteolin	Quercetin-3-O-gluc	Gallic acid-O-hexo	Tetra-hydroxyflava	Gallic acid-O-hexo	Total MS	Gallic acid-O-hexo	quercetin-3-O-rham	Quercetin	Quercetin-3-O-pent	Quercetin-3-O-pent	Quercetin-3-O-pent	Isorhamnetin	Myricetin	Gallic acid-O-gluc	Gallic acid-O-gluc	Folin	Epicatechin-3-O-ga	OH
Caffeoyl-hexose is	NA	8.1872e-11	2.394e-05	5.127e-07	0.6211	0.7328	0.15604	0.2573	0.80485	0.82904	0.013015	0.01355	0.84197	0.87617	0.60591	0.35848	0.44061	0.48285	0.56574	0.77858	0.0097264	0.012836	0.1976	0.41735	0.21714	0.22326	0.18715	0.1787	0.1554	0.16208	0.14648	0.13441	0.084448	0.1529	0.10773	0.17809	0.068051	0.076395	0.118	0.10981	0.11536	0.12999	0.13601	0.13627	0.2163	0.78998	0.24072	0.17988	0.17199
Caffeoyl-hexose is	8.1872e-11	NA	5.8175e-06	4.2462e-09	0.6944	0.60511	0.11815	0.5103	0.82754	0.94784	0.033729	0.021994	0.77832	0.82778	0.62302	0.40463	0.47062	0.31868	0.7624	0.96216	0.02957	0.03267	0.19526	0.48929	0.2522	0.24645	0.20446	0.19467	0.17286	0.21629	0.18041	0.16022	0.12502	0.21563	0.17942	0.2526	0.12626	0.12242	0.13255	0.14757	0.14024	0.15595	0.17053	0.15005	0.22591	0.73223	0.2633	0.27754	0.25983
Gentisic acid	2.394e-05	5.8175e-06	NA	4.1251e-08	0.26929	0.4995	0.0018946	0.84266	0.55826	0.47588	0.24533	0.23084	0.48896	0.4324	0.13748	0.079149	0.097181	0.067648	0.49451	0.32828	0.014354	0.0097494	0.023896	0.1525	0.065272	0.069409	0.049806	0.029867	0.02871	0.05631	0.026212	0.019915	0.022589	0.034995	0.053021	0.072939	0.019693	0.013126	0.008268	0.01335	0.0096701	0.015153	0.021758	0.0096478	0.015625	0.41403	0.20969	0.18364	0.20553
Vanillic acid-O-he	5.127e-07	4.2462e-09	4.1251e-08	NA	0.74448	0.898	0.018553	0.92661	0.37733	0.54695	0.15053	0.097944	0.92222	0.97186	0.45905	0.33252	0.36306	0.097908	0.70205	0.42409	0.044721	0.03724	0.076951	0.31687	0.13963	0.12441	0.097413	0.091147	0.076342	0.13877	0.091903	0.073343	0.081322	0.13226	0.14248	0.1768	0.10192	0.075759	0.047365	0.075068	0.060334	0.070842	0.093217	0.055183	0.089067	0.47313	0.18515	0.26708	0.26188
Hydroxybenzoic aci	0.6211	0.6944	0.26929	0.74448	NA	0.00014236	0.0001365	0.050185	0.22122	0.018456	0.016866	0.0062163	0.033192	0.032259	0.022166	0.059887	0.041995	0.0056341	0.00064697	0.0014327	0.395	0.24345	0.037663	0.050432	0.09757	0.10426	0.079848	0.058261	0.060198	0.12326	0.056045	0.043345	0.077997	0.020679	0.080236	0.055941	0.054998	0.019839	0.013193	0.029406	0.018892	0.029783	0.042288	0.015425	0.012635	0.20079	0.42524	0.30525	0.41578
Browning	0.7328	0.60511	0.4995	0.898	0.00014236	NA	0.0055837	0.97372	0.6262	0.53389	0.27583	0.069514	0.081054	0.084658	0.11001	0.11778	0.11935	0.28589	0.16914	0.197	0.023629	0.011193	0.014839	0.0022333	0.008192	0.0176	0.011224	0.010304	0.007703	0.0064636	0.0037345	0.0035606	0.0070082	0.00016671	0.0010329	0.00058389	0.00072917	0.00022265	0.0017174	0.0014382	0.0015382	0.002369	0.0031359	0.0025326	0.0031181	0.22238	0.10823	0.010956	0.020805
Dihydroxybenzoic a	0.15604	0.11815	0.0018946	0.018553	0.0001365	0.0055837	NA	0.1659	0.14112	0.073892	0.4393	0.31185	0.25267	0.23849	0.082823	0.10412	0.08924	0.0025182	0.018227	0.0069886	0.051318	0.019509	0.00094463	0.0067409	0.005326	0.006018	0.0024697	0.0019048	0.0013155	0.008705	0.0019681	0.00093151	0.0048989	0.0011724	0.0081704	0.0049891	0.0054622	0.00081646	8.2248e-05	0.00084799	0.00030544	0.00065499	0.0020814	0.00019314	0.00052743	0.11719	0.060631	0.059693	0.084245
Hydroxy-methoxyben	0.2573	0.5103	0.84266	0.92661	0.050185	0.97372	0.1659	NA	5.0381e-05	0.0074221	0.012406	0.024108	0.60086	0.5993	0.46867	0.83755	0.63693	0.007273	0.0024669	0.0028443	0.033835	0.064949	0.71473	0.77153	0.63164	0.71739	0.83341	0.96473	0.82624	0.41701	0.62038	0.72317	0.48589	0.4349	0.18798	0.30347	0.20152	0.36247	0.94999	0.61085	0.79872	0.77281	0.68528	0.96135	0.92507	0.79753	0.53492	0.10922	0.089431
coumaric acid-O-he	0.80485	0.82754	0.55826	0.37733	0.22122	0.6262	0.14112	5.0381e-05	NA	0.0093837	0.064429	0.18692	0.35843	0.36722	0.62679	0.34891	0.48097	0.010915	0.014079	0.0046509	0.10415	0.18884	0.58662	0.97554	0.94215	0.95273	0.71388	0.81506	0.85604	0.61679	0.7403	0.90213	0.73835	0.65401	0.38766	0.63768	0.27833	0.47502	0.95608	0.62216	0.76006	0.75677	0.55035	0.9239	0.92965	0.67843	0.5902	0.49364	0.48708
Hydroxybenzoic aci	0.82904	0.94784	0.47588	0.54695	0.018456	0.53389	0.073892	0.0074221	0.0093837	NA	0.0010649	0.01483	0.16725	0.17164	0.065576	0.21765	0.14077	4.5004e-05	8.115e-08	2.1407e-05	0.44327	0.54784	0.77109	0.58839	0.42057	0.55321	0.61973	0.56411	0.59916	0.33728	0.51599	0.62254	0.82669	0.96345	0.75838	0.77036	0.82983	0.9028	0.99184	0.72148	0.8309	0.70549	0.68146	0.92248	0.96396	0.82129	0.50889	0.37762	0.29103
Hydroxybenzoic aci	0.013015	0.033729	0.24533	0.15053	0.016866	0.27583	0.4393	0.012406	0.064429	0.0010649	NA	0.00063504	0.22848	0.228	0.28144	0.65192	0.49993	0.061952	0.00016867	0.00049318	0.096543	0.16266	0.4617	0.49694	0.41046	0.55611	0.46073	0.34845	0.45011	0.27723	0.42388	0.45921	0.30393	0.67328	0.45039	0.59211	0.38083	0.62766	0.68588	0.45121	0.56042	0.51386	0.47665	0.72971	0.88278	0.57421	0.41924	0.27543	0.23662
Dihydroxyphenylace	0.01355	0.021994	0.23084	0.097944	0.0062163	0.069514	0.31185	0.024108	0.18692	0.01483	0.00063504	NA	0.19704	0.24207	0.2607	0.60129	0.41164	0.02601	0.0023274	0.021512	0.31546	0.38576	0.778	0.69636	0.76084	0.83062	0.93187	0.99139	0.83989	0.67355	0.75162	0.82005	0.89663	0.81658	0.99306	0.97078	0.88326	0.90719	0.98589	0.88435	0.962	0.92856	0.95858	0.97025	0.98854	0.7236	0.66215	0.69214	0.56745
Ferulic acid-O-hex	0.84197	0.77832	0.48896	0.92222	0.033192	0.081054	0.25267	0.60086	0.35843	0.16725	0.22848	0.19704	NA	7.5495e-15	1.1319e-08	6.2913e-08	3.0123e-08	0.18935	0.087344	0.25715	0.5923	0.65012	0.80634	0.78451	0.72826	0.63774	0.50724	0.7487	0.80089	0.95986	0.75455	0.82567	0.78969	0.66671	0.79568	0.98585	0.35754	0.32857	0.50967	0.39989	0.34608	0.43585	0.23225	0.38212	0.33414	0.58193	0.04912	0.39948	0.28408
Ferulic acid-O-hex	0.87617	0.82778	0.4324	0.97186	0.032259	0.084658	0.23849	0.5993	0.36722	0.17164	0.228	0.24207	7.5495e-15	NA	2.0625e-08	5.1662e-08	5.5526e-08	0.21365	0.092541	0.25446	0.57828	0.62322	0.82254	0.77002	0.74486	0.65178	0.5203	0.76892	0.8221	0.96713	0.73654	0.80556	0.78471	0.64753	0.79619	0.99771	0.34577	0.31979	0.49278	0.39114	0.33878	0.43382	0.24463	0.36579	0.30158	0.60886	0.054439	0.40927	0.29284
Ferulic acid-O-hex	0.60591	0.62302	0.13748	0.45905	0.022166	0.11001	0.082823	0.46867	0.62679	0.065576	0.28144	0.2607	1.1319e-08	2.0625e-08	NA	5.5005e-10	2.2156e-12	0.041656	0.032993	0.10706	0.41494	0.44387	0.91189	0.88888	0.90334	0.89798	0.72531	0.98206	0.9648	0.88488	0.57828	0.61928	0.58812	0.49468	0.59569	0.84729	0.24655	0.19542	0.31612	0.26917	0.21261	0.28927	0.15167	0.22474	0.20806	0.91115	0.10565	0.49868	0.37292
Tri-hydroxy-methox	0.35848	0.40463	0.079149	0.33252	0.059887	0.11778	0.10412	0.83755	0.34891	0.21765	0.65192	0.60129	6.2913e-08	5.1662e-08	5.5005e-10	NA	1.2923e-13	0.13165	0.15246	0.30803	0.20937	0.24922	0.84186	0.98304	0.92154	0.98046	0.84778	0.88574	0.81049	0.66992	0.41878	0.46798	0.42733	0.38701	0.46244	0.69148	0.14157	0.12815	0.23522	0.16789	0.13753	0.1928	0.083676	0.16259	0.15674	0.69011	0.14539	0.68344	0.54175
Ferulic acid-O-hex	0.44061	0.47062	0.097181	0.36306	0.041995	0.11935	0.08924	0.63693	0.48097	0.14077	0.49993	0.41164	3.0123e-08	5.5526e-08	2.2156e-12	1.2923e-13	NA	0.070088	0.086859	0.20469	0.28957	0.33445	0.84242	0.98347	0.97898	0.95649	0.81181	0.92297	0.85678	0.74139	0.46815	0.51494	0.49395	0.44059	0.52398	0.7696	0.18976	0.15773	0.25692	0.19875	0.15535	0.2112	0.091295	0.17662	0.17573	0.75177	0.124	0.58296	0.45195
Hydroxycinnamic ac	0.48285	0.31868	0.067648	0.097908	0.0056341	0.28589	0.0025182	0.007273	0.010915	4.5004e-05	0.061952	0.02601	0.18935	0.21365	0.041656	0.13165	0.070088	NA	1.6189e-05	0.00010419	0.88283	0.76198	0.26552	0.61601	0.79982	0.67277	0.53769	0.47676	0.54827	0.90464	0.65677	0.54234	0.50843	0.38314	0.55648	0.59107	0.5385	0.29778	0.28248	0.48058	0.35296	0.41336	0.41199	0.31405	0.37175	0.52319	0.89983	0.90262	0.80463
Dihydroxybenzoic a	0.56574	0.7624	0.49451	0.70205	0.00064697	0.16914	0.018227	0.0024669	0.014079	8.115e-08	0.00016867	0.0023274	0.087344	0.092541	0.032993	0.15246	0.086859	1.6189e-05	NA	9.3984e-08	0.56402	0.73764	0.73869	0.98753	0.82866	0.98131	0.97639	0.98661	0.96538	0.68581	0.97059	0.92608	0.9721	0.65124	0.91937	0.87608	0.89515	0.5736	0.5669	0.84936	0.69442	0.80139	0.84664	0.57346	0.52379	0.42121	0.71774	0.56765	0.4693
Protocatechuic aci	0.77858	0.96216	0.32828	0.42409	0.0014327	0.197	0.0069886	0.0028443	0.0046509	2.1407e-05	0.00049318	0.021512	0.25715	0.25446	0.10706	0.30803	0.20469	0.00010419	9.3984e-08	NA	0.7247	0.94109	0.5021	0.82532	0.7264	0.51418	0.58298	0.69799	0.56018	0.95296	0.63817	0.55828	0.89703	0.48399	0.75015	0.62039	0.83784	0.46094	0.30328	0.60445	0.43099	0.48184	0.57083	0.27877	0.23167	0.15865	0.80537	0.80311	0.75865
Gallic acid-O-hexo	0.0097264	0.02957	0.014354	0.044721	0.395	0.023629	0.051318	0.033835	0.10415	0.44327	0.096543	0.31546	0.5923	0.57828	0.41494	0.20937	0.28957	0.88283	0.56402	0.7247	NA	1.536e-11	0.010932	0.0051572	0.0022768	0.0055	0.0034897	0.00393	0.0021033	0.00053421	0.0006827	0.0007796	0.00027482	2.3382e-05	2.2536e-06	2.9687e-05	4.1092e-07	2.3407e-06	0.00098298	0.00022401	0.00054786	0.00075093	0.00096903	0.0016792	0.0031109	0.27162	0.016232	0.00013477	0.0002114
Gallic acid-O-hexo	0.012836	0.03267	0.0097494	0.03724	0.24345	0.011193	0.019509	0.064949	0.18884	0.54784	0.16266	0.38576	0.65012	0.62322	0.44387	0.24922	0.33445	0.76198	0.73764	0.94109	1.536e-11	NA	0.0038316	0.0018575	0.00059786	0.0014486	0.00082272	0.0011156	0.00047355	0.00014332	0.00016333	0.00016263	9.2343e-05	9.7415e-07	7.8744e-08	1.8199e-06	2.2636e-08	7.0506e-08	0.00020393	5.2624e-05	0.00015197	0.00024802	0.00062156	0.00046312	0.0011773	0.17349	0.0062406	2.3573e-05	4.6656e-05
Naringenin-O-hexos	0.1976	0.19526	0.023896	0.076951	0.037663	0.014839	0.00094463	0.71473	0.58662	0.77109	0.4617	0.778	0.80634	0.82254	0.91189	0.84186	0.84242	0.26552	0.73869	0.5021	0.010932	0.0038316	NA	3.7152e-06	9.6528e-06	2.7221e-05	2.4369e-07	4.3925e-11	6.7104e-07	3.9807e-05	2.7937e-05	6.8858e-06	0.00021388	6.9063e-05	0.00047315	0.00019009	0.0013344	0.00058586	1.9331e-05	8.5205e-05	6.3682e-05	5.8268e-05	0.00089908	8.8651e-05	0.00022063	0.038206	0.00062403	0.0010823	0.0015445
Naringenin isomer	0.41735	0.48929	0.1525	0.31687	0.050432	0.0022333	0.0067409	0.77153	0.97554	0.58839	0.49694	0.69636	0.78451	0.77002	0.88888	0.98304	0.98347	0.61601	0.98753	0.82532	0.0051572	0.0018575	3.7152e-06	NA	2.8444e-07	2.0205e-05	4.2451e-08	5.966e-08	2.2277e-07	3.3146e-07	5.4536e-06	1.415e-06	1.2326e-06	1.2899e-05	4.012e-05	6.8781e-06	0.00015544	0.00018447	1.6367e-05	1.1576e-05	4.599e-05	4.1818e-05	0.00044049	0.00023657	0.00093923	0.096872	0.00032225	2.3678e-05	8.6872e-05
Apigenin-7-O-gluco	0.21714	0.2522	0.065272	0.13963	0.09757	0.008192	0.005326	0.63164	0.94215	0.42057	0.41046	0.76084	0.72826	0.74486	0.90334	0.92154	0.97898	0.79982	0.82866	0.7264	0.0022768	0.00059786	9.6528e-06	2.8444e-07	NA	2.1492e-09	4.4199e-10	1.1419e-07	4.2011e-13	1.3971e-11	2.4721e-10	5.6922e-11	3.4282e-05	1.7978e-05	4.8762e-05	5.9848e-06	0.00027606	0.00014091	1.1302e-07	4.3823e-07	8.461e-07	2.6545e-07	2.8687e-05	1.3673e-06	1.361e-05	0.024136	0.00017746	6.0817e-05	7.5862e-05
Quercetin glucosid	0.22326	0.24645	0.069409	0.12441	0.10426	0.0176	0.006018	0.71739	0.95273	0.55321	0.55611	0.83062	0.63774	0.65178	0.89798	0.98046	0.95649	0.67277	0.98131	0.51418	0.0055	0.0014486	2.7221e-05	2.0205e-05	2.1492e-09	NA	5.1379e-08	2.7216e-06	7.9687e-09	8.6389e-08	9.0945e-08	5.8359e-08	0.00029837	8.0929e-05	8.7875e-05	4.2068e-05	0.0010521	0.00039254	1.3894e-06	9.0154e-06	9.0778e-06	4.2558e-06	0.000205	3.0802e-06	1.7785e-05	0.0016355	0.00028198	0.00026137	0.00027165
Tetra-hydroxyflava	0.18715	0.20446	0.049806	0.097413	0.079848	0.011224	0.0024697	0.83341	0.71388	0.61973	0.46073	0.93187	0.50724	0.5203	0.72531	0.84778	0.81181	0.53769	0.97639	0.58298	0.0034897	0.00082272	2.4369e-07	4.2451e-08	4.4199e-10	5.1379e-08	NA	1.486e-09	1.0235e-11	8.329e-08	3.7518e-07	3.7076e-08	2.7925e-05	7.3855e-06	3.5997e-05	2.2616e-06	0.00040268	0.00016983	1.589e-06	1.1332e-05	1.7461e-05	1.0493e-05	0.00038817	2.4931e-05	0.00012876	0.026434	7.6586e-06	1.4881e-05	2.1832e-05
Naringenin-O-hexos	0.1787	0.19467	0.029867	0.091147	0.058261	0.010304	0.0019048	0.96473	0.81506	0.56411	0.34845	0.99139	0.7487	0.76892	0.98206	0.88574	0.92297	0.47676	0.98661	0.69799	0.00393	0.0011156	4.3925e-11	5.966e-08	1.1419e-07	2.7216e-06	1.486e-09	NA	4.2947e-09	7.2271e-07	1.1256e-06	1.608e-07	1.8409e-05	1.3885e-05	0.00010047	2.3343e-05	0.00030521	0.00018092	2.424e-06	7.6557e-06	1.0542e-05	9.4561e-06	0.00029296	2.7025e-05	9.5193e-05	0.040162	0.00020485	0.00014791	0.00023991
Naringenin-O-hexos	0.1554	0.17286	0.02871	0.076342	0.060198	0.007703	0.0013155	0.82624	0.85604	0.59916	0.45011	0.83989	0.80089	0.8221	0.9648	0.81049	0.85678	0.54827	0.96538	0.56018	0.0021033	0.00047355	6.7104e-07	2.2277e-07	4.2011e-13	7.9687e-09	1.0235e-11	4.2947e-09	NA	7.8404e-10	4.7648e-10	6.2719e-12	1.7745e-05	6.8994e-06	3.9301e-05	4.6874e-06	0.00018294	6.6766e-05	1.0895e-08	2.248e-07	2.9247e-07	1.2876e-07	2.6372e-05	4.4388e-07	6.4242e-06	0.027062	0.00016289	9.0358e-05	0.00013337
Naringenin	0.16208	0.21629	0.05631	0.13877	0.12326	0.0064636	0.008705	0.41701	0.61679	0.33728	0.27723	0.67355	0.95986	0.96713	0.88488	0.66992	0.74139	0.90464	0.68581	0.95296	0.00053421	0.00014332	3.9807e-05	3.3146e-07	1.3971e-11	8.6389e-08	8.329e-08	7.2271e-07	7.8404e-10	NA	2.5372e-11	4.757e-11	3.9726e-06	1.1283e-05	1.2412e-05	5.5949e-06	3.7264e-05	3.7984e-05	8.3187e-08	1.0444e-08	1.3402e-07	4.9634e-08	4.6487e-06	1.1166e-06	1.8951e-05	0.046963	0.001067	5.4536e-05	0.00010284
Luteolin	0.14648	0.18041	0.026212	0.091903	0.056045	0.0037345	0.0019681	0.62038	0.7403	0.51599	0.42388	0.75162	0.75455	0.73654	0.57828	0.41878	0.46815	0.65677	0.97059	0.63817	0.0006827	0.00016333	2.7937e-05	5.4536e-06	2.4721e-10	9.0945e-08	3.7518e-07	1.1256e-06	4.7648e-10	2.5372e-11	NA	1.5543e-15	2.4105e-05	9.0863e-06	3.1261e-05	1.2022e-05	4.7025e-05	1.676e-05	9.3248e-11	1.6205e-10	1.8526e-10	2.6977e-11	2.0213e-07	1.331e-09	2.2248e-07	0.034559	0.0028837	0.00039944	0.00057728
Quercetin-3-O-gluc	0.13441	0.16022	0.019915	0.073343	0.043345	0.0035606	0.00093151	0.72317	0.90213	0.62254	0.45921	0.82005	0.82567	0.80556	0.61928	0.46798	0.51494	0.54234	0.92608	0.55828	0.0007796	0.00016263	6.8858e-06	1.415e-06	5.6922e-11	5.8359e-08	3.7076e-08	1.608e-07	6.2719e-12	4.757e-11	1.5543e-15	NA	8.8351e-06	3.72e-06	2.0599e-05	5.4746e-06	3.6453e-05	1.1265e-05	1.1188e-11	3.0017e-10	4.8026e-10	2.2091e-10	8.2392e-07	3.5627e-09	3.9634e-07	0.034136	0.001484	0.00024058	0.00039325
Gallic acid-O-hexo	0.084448	0.12502	0.022589	0.081322	0.077997	0.0070082	0.0048989	0.48589	0.73835	0.82669	0.30393	0.89663	0.78969	0.78471	0.58812	0.42733	0.49395	0.50843	0.9721	0.89703	0.00027482	9.2343e-05	0.00021388	1.2326e-06	3.4282e-05	0.00029837	2.7925e-05	1.8409e-05	1.7745e-05	3.9726e-06	2.4105e-05	8.8351e-06	NA	1.1099e-05	7.4134e-06	1.9276e-05	7.6968e-07	1.0663e-05	1.7206e-05	1.8594e-06	2.9645e-05	7.8452e-05	0.00044828	0.00031177	0.0010825	0.15484	0.0051412	8.3724e-05	0.00047328
Tetra-hydroxyflava	0.1529	0.21563	0.034995	0.13226	0.020679	0.00016671	0.0011724	0.4349	0.65401	0.96345	0.67328	0.81658	0.66671	0.64753	0.49468	0.38701	0.44059	0.38314	0.65124	0.48399	2.3382e-05	9.7415e-07	6.9063e-05	1.2899e-05	1.7978e-05	8.0929e-05	7.3855e-06	1.3885e-05	6.8994e-06	1.1283e-05	9.0863e-06	3.72e-06	1.1099e-05	NA	5.2166e-10	1.88e-11	3.2782e-08	3.301e-10	3.8691e-06	3.869e-06	1.0478e-05	2.1463e-05	0.00024165	3.4323e-05	0.00011433	0.068633	0.00074684	2.2202e-06	1.0973e-05
Gallic acid-O-hexo	0.10773	0.17942	0.053021	0.14248	0.080236	0.0010329	0.0081704	0.18798	0.38766	0.75838	0.45039	0.99306	0.79568	0.79619	0.59569	0.46244	0.52398	0.55648	0.91937	0.75015	2.2536e-06	7.8744e-08	0.00047315	4.012e-05	4.8762e-05	8.7875e-05	3.5997e-05	0.00010047	3.9301e-05	1.2412e-05	3.1261e-05	2.0599e-05	7.4134e-06	5.2166e-10	NA	9.7932e-10	8.6989e-09	4.0207e-09	3.6792e-05	1.2203e-05	5.2896e-05	8.2577e-05	0.00047388	0.00018177	0.00066473	0.056019	0.0011296	4.0432e-07	3.3012e-06
Total MS	0.17809	0.2526	0.072939	0.1768	0.055941	0.00058389	0.0049891	0.30347	0.63768	0.77036	0.59211	0.97078	0.98585	0.99771	0.84729	0.69148	0.7696	0.59107	0.87608	0.62039	2.9687e-05	1.8199e-06	0.00019009	6.8781e-06	5.9848e-06	4.2068e-05	2.2616e-06	2.3343e-05	4.6874e-06	5.5949e-06	1.2022e-05	5.4746e-06	1.9276e-05	1.88e-11	9.7932e-10	NA	6.6831e-07	9.9993e-08	1.6624e-05	1.7846e-05	5.1027e-05	6.3811e-05	0.00060167	0.00012855	0.00035805	0.065586	8.3236e-05	2.1448e-08	1.5189e-07
Gallic acid-O-hexo	0.068051	0.12626	0.019693	0.10192	0.054998	0.00072917	0.0054622	0.20152	0.27833	0.82983	0.38083	0.88326	0.35754	0.34577	0.24655	0.14157	0.18976	0.5385	0.89515	0.83784	4.1092e-07	2.2636e-08	0.0013344	0.00015544	0.00027606	0.0010521	0.00040268	0.00030521	0.00018294	3.7264e-05	4.7025e-05	3.6453e-05	7.6968e-07	3.2782e-08	8.6989e-09	6.6831e-07	NA	1.0529e-10	2.7115e-05	1.9974e-06	1.7873e-05	5.8674e-05	0.0001874	0.00014733	0.00043864	0.17248	0.013539	4.3803e-05	0.00022199
quercetin-3-O-rham	0.076395	0.12242	0.013126	0.075759	0.019839	0.00022265	0.00081646	0.36247	0.47502	0.9028	0.62766	0.90719	0.32857	0.31979	0.19542	0.12815	0.15773	0.29778	0.5736	0.46094	2.3407e-06	7.0506e-08	0.00058586	0.00018447	0.00014091	0.00039254	0.00016983	0.00018092	6.6766e-05	3.7984e-05	1.676e-05	1.1265e-05	1.0663e-05	3.301e-10	4.0207e-09	9.9993e-08	1.0529e-10	NA	3.2647e-06	1.0169e-06	3.1098e-06	1.1481e-05	5.5842e-05	1.8069e-05	8.8013e-05	0.10069	0.0088087	7.4559e-05	0.00023919
Quercetin	0.118	0.13255	0.008268	0.047365	0.013193	0.0017174	8.2248e-05	0.94999	0.95608	0.99184	0.68588	0.98589	0.50967	0.49278	0.31612	0.23522	0.25692	0.28248	0.5669	0.30328	0.00098298	0.00020393	1.9331e-05	1.6367e-05	1.1302e-07	1.3894e-06	1.589e-06	2.424e-06	1.0895e-08	8.3187e-08	9.3248e-11	1.1188e-11	1.7206e-05	3.8691e-06	3.6792e-05	1.6624e-05	2.7115e-05	3.2647e-06	NA	6.1174e-11	1.1662e-12	2.2186e-11	1.8323e-07	1.1104e-11	3.3796e-08	0.037131	0.0058991	0.0011967	0.0020282
Quercetin-3-O-pent	0.10981	0.14757	0.01335	0.075068	0.029406	0.0014382	0.00084799	0.61085	0.62216	0.72148	0.45121	0.88435	0.39989	0.39114	0.26917	0.16789	0.19875	0.48058	0.84936	0.60445	0.00022401	5.2624e-05	8.5205e-05	1.1576e-05	4.3823e-07	9.0154e-06	1.1332e-05	7.6557e-06	2.248e-07	1.0444e-08	1.6205e-10	3.0017e-10	1.8594e-06	3.869e-06	1.2203e-05	1.7846e-05	1.9974e-06	1.0169e-06	6.1174e-11	NA	6.0929e-13	4.8767e-11	2.8793e-08	4.2616e-09	6.211e-07	0.073283	0.013502	0.0008198	0.0017544
Quercetin-3-O-pent	0.11536	0.14024	0.0096701	0.060334	0.018892	0.0015382	0.00030544	0.79872	0.76006	0.8309	0.56042	0.962	0.34608	0.33878	0.21261	0.13753	0.15535	0.35296	0.69442	0.43099	0.00054786	0.00015197	6.3682e-05	4.599e-05	8.461e-07	9.0778e-06	1.7461e-05	1.0542e-05	2.9247e-07	1.3402e-07	1.8526e-10	4.8026e-10	2.9645e-05	1.0478e-05	5.2896e-05	5.1027e-05	1.7873e-05	3.1098e-06	1.1662e-12	6.0929e-13	NA	7.1054e-15	1.2209e-09	5.1645e-12	3.8475e-08	0.058304	0.017331	0.0024116	0.0038446
Quercetin-3-O-pent	0.12999	0.15595	0.015153	0.070842	0.029783	0.002369	0.00065499	0.77281	0.75677	0.70549	0.51386	0.92856	0.43585	0.43382	0.28927	0.1928	0.2112	0.41336	0.80139	0.48184	0.00075093	0.00024802	5.8268e-05	4.1818e-05	2.6545e-07	4.2558e-06	1.0493e-05	9.4561e-06	1.2876e-07	4.9634e-08	2.6977e-11	2.2091e-10	7.8452e-05	2.1463e-05	8.2577e-05	6.3811e-05	5.8674e-05	1.1481e-05	2.2186e-11	4.8767e-11	7.1054e-15	NA	1.6434e-10	6.5767e-12	7.1365e-08	0.057807	0.013407	0.0023493	0.0032706
Isorhamnetin	0.13601	0.17053	0.021758	0.093217	0.042288	0.0031359	0.0020814	0.68528	0.55035	0.68146	0.47665	0.95858	0.23225	0.24463	0.15167	0.083676	0.091295	0.41199	0.84664	0.57083	0.00096903	0.00062156	0.00089908	0.00044049	2.8687e-05	0.000205	0.00038817	0.00029296	2.6372e-05	4.6487e-06	2.0213e-07	8.2392e-07	0.00044828	0.00024165	0.00047388	0.00060167	0.0001874	5.5842e-05	1.8323e-07	2.8793e-08	1.2209e-09	1.6434e-10	NA	3.4353e-08	3.802e-06	0.14985	0.060037	0.010528	0.013355
Myricetin	0.13627	0.15005	0.0096478	0.055183	0.015425	0.0025326	0.00019314	0.96135	0.9239	0.92248	0.72971	0.97025	0.38212	0.36579	0.22474	0.16259	0.17662	0.31405	0.57346	0.27877	0.0016792	0.00046312	8.8651e-05	0.00023657	1.3673e-06	3.0802e-06	2.4931e-05	2.7025e-05	4.4388e-07	1.1166e-06	1.331e-09	3.5627e-09	0.00031177	3.4323e-05	0.00018177	0.00012855	0.00014733	1.8069e-05	1.1104e-11	4.2616e-09	5.1645e-12	6.5767e-12	3.4353e-08	NA	4.5484e-10	0.026158	0.01668	0.0049878	0.006513
Gallic acid-O-gluc	0.2163	0.22591	0.015625	0.089067	0.012635	0.0031181	0.00052743	0.92507	0.92965	0.96396	0.88278	0.98854	0.33414	0.30158	0.20806	0.15674	0.17573	0.37175	0.52379	0.23167	0.0031109	0.0011773	0.00022063	0.00093923	1.361e-05	1.7785e-05	0.00012876	9.5193e-05	6.4242e-06	1.8951e-05	2.2248e-07	3.9634e-07	0.0010825	0.00011433	0.00066473	0.00035805	0.00043864	8.8013e-05	3.3796e-08	6.211e-07	3.8475e-08	7.1365e-08	3.802e-06	4.5484e-10	NA	0.013701	0.023369	0.010478	0.01275
Gallic acid-O-gluc	0.78998	0.73223	0.41403	0.47313	0.20079	0.22238	0.11719	0.79753	0.67843	0.82129	0.57421	0.7236	0.58193	0.60886	0.91115	0.69011	0.75177	0.52319	0.42121	0.15865	0.27162	0.17349	0.038206	0.096872	0.024136	0.0016355	0.026434	0.040162	0.027062	0.046963	0.034559	0.034136	0.15484	0.068633	0.056019	0.065586	0.17248	0.10069	0.037131	0.073283	0.058304	0.057807	0.14985	0.026158	0.013701	NA	0.048445	0.10942	0.093163
Folin	0.24072	0.2633	0.20969	0.18515	0.42524	0.10823	0.060631	0.53492	0.5902	0.50889	0.41924	0.66215	0.04912	0.054439	0.10565	0.14539	0.124	0.89983	0.71774	0.80537	0.016232	0.0062406	0.00062403	0.00032225	0.00017746	0.00028198	7.6586e-06	0.00020485	0.00016289	0.001067	0.0028837	0.001484	0.0051412	0.00074684	0.0011296	8.3236e-05	0.013539	0.0088087	0.0058991	0.013502	0.017331	0.013407	0.060037	0.01668	0.023369	0.048445	NA	5.2536e-06	1.1246e-06
Epicatechin-3-O-ga	0.17988	0.27754	0.18364	0.26708	0.30525	0.010956	0.059693	0.10922	0.49364	0.37762	0.27543	0.69214	0.39948	0.40927	0.49868	0.68344	0.58296	0.90262	0.56765	0.80311	0.00013477	2.3573e-05	0.0010823	2.3678e-05	6.0817e-05	0.00026137	1.4881e-05	0.00014791	9.0358e-05	5.4536e-05	0.00039944	0.00024058	8.3724e-05	2.2202e-06	4.0432e-07	2.1448e-08	4.3803e-05	7.4559e-05	0.0011967	0.0008198	0.0024116	0.0023493	0.010528	0.0049878	0.010478	0.10942	5.2536e-06	NA	5.711e-13
OH	0.17199	0.25983	0.20553	0.26188	0.41578	0.020805	0.084245	0.089431	0.48708	0.29103	0.23662	0.56745	0.28408	0.29284	0.37292	0.54175	0.45195	0.80463	0.4693	0.75865	0.0002114	4.6656e-05	0.0015445	8.6872e-05	7.5862e-05	0.00027165	2.1832e-05	0.00023991	0.00013337	0.00010284	0.00057728	0.00039325	0.00047328	1.0973e-05	3.3012e-06	1.5189e-07	0.00022199	0.00023919	0.0020282	0.0017544	0.0038446	0.0032706	0.013355	0.006513	0.01275	0.093163	1.1246e-06	5.711e-13	NA
luteolin-7-O-gluco	0.21228	0.31932	0.24478	0.3241	0.41141	0.01659	0.096243	0.079432	0.41379	0.23736	0.22657	0.57642	0.31396	0.32188	0.38335	0.56113	0.46681	0.70837	0.41607	0.68318	0.00022526	5.3465e-05	0.0015159	4.5412e-05	4.2644e-05	0.00019087	1.8288e-05	0.00019279	9.7994e-05	4.8386e-05	0.00036835	0.00026863	0.00032558	1.119e-05	2.7926e-06	1.5412e-07	0.00017432	0.0002336	0.0016629	0.0011928	0.0029443	0.0024589	0.010335	0.0054154	0.010725	0.089954	3.0167e-06	4.6141e-13	2.2204e-16
Vanillic acid-O-he	0.20657	0.31721	0.24449	0.32594	0.40046	0.014619	0.097199	0.071674	0.38966	0.26764	0.24878	0.61077	0.34676	0.35541	0.42047	0.60246	0.50489	0.74616	0.45202	0.71451	0.00015026	3.325e-05	0.0019648	9.6699e-05	9.6293e-05	0.00032877	3.7792e-05	0.00033067	0.00018034	0.00010195	0.00059258	0.00043812	0.00049412	7.6672e-06	1.5919e-06	1.0149e-07	0.00014355	0.0001781	0.0021872	0.0016109	0.0037613	0.0032152	0.012496	0.00651	0.012423	0.10011	4.7346e-06	1.5943e-13	2.2204e-16
Gallic acid-O-hexo	0.18717	0.28048	0.20308	0.27459	0.35859	0.013464	0.072746	0.090358	0.43739	0.29646	0.28043	0.60525	0.36785	0.3784	0.46381	0.64397	0.5503	0.83163	0.51662	0.83935	0.00013201	2.5292e-05	0.0014472	0.0001267	5.7341e-05	0.00018376	2.3029e-05	0.00024772	0.00010648	8.2147e-05	0.00035871	0.0002689	0.00077486	4.8075e-06	1.6462e-06	4.7812e-08	0.00017148	0.0001295	0.0013665	0.0012607	0.0024789	0.00199	0.0085416	0.0038144	0.0074489	0.075979	2.7607e-06	3.8384e-11	5.7732e-15
Epicatechin	0.20318	0.31613	0.24477	0.32964	0.40426	0.013352	0.10192	0.059892	0.33747	0.26234	0.26529	0.58969	0.39551	0.40671	0.4702	0.66458	0.56073	0.73344	0.45798	0.74156	9.8887e-05	2.1094e-05	0.0028119	0.00025179	0.0001477	0.0004219	7.6032e-05	0.00057546	0.00027141	0.00015817	0.00067517	0.00055152	0.0010646	7.4877e-06	1.7125e-06	1.145e-07	0.00015931	0.00015471	0.0024303	0.0018816	0.0038909	0.0032263	0.011738	0.0060542	0.01106	0.099207	1.0157e-05	4.4461e-11	2.8999e-13
Epigallocatechin g	0.19281	0.30595	0.22611	0.31975	0.38354	0.012018	0.094525	0.058973	0.3276	0.27064	0.24862	0.58835	0.41955	0.43205	0.49927	0.69965	0.5892	0.73338	0.4586	0.7114	7.5331e-05	1.3971e-05	0.0023584	0.00012965	0.00010794	0.00034134	5.5661e-05	0.00039889	0.00020352	9.4338e-05	0.00051381	0.00040062	0.00042164	4.5652e-06	6.7915e-07	5.9004e-08	7.2958e-05	0.00010009	0.0018989	0.0012524	0.0030987	0.0027865	0.01083	0.0055004	0.010311	0.095806	1.347e-05	5.1736e-13	5.4623e-14
Gallocatechin	0.37068	0.34179	0.15658	0.17017	0.19505	0.073527	0.016647	0.9402	0.54812	0.50258	0.67911	0.86472	0.32414	0.32405	0.51494	0.55553	0.5771	0.65245	0.99264	0.4063	0.050008	0.023996	0.00021024	0.00065272	2.8389e-06	3.5664e-07	5.2404e-06	0.0001015	5.0748e-06	7.2098e-05	4.2016e-05	3.7381e-05	0.01629	0.0033562	0.0057077	0.0015159	0.034166	0.012482	0.00018337	0.0012348	0.00054797	0.00017343	0.0014514	0.00014693	0.00039266	0.0044866	0.00023307	0.0041435	0.0021568
Procyanidin-type B	0.34684	0.38674	0.23629	0.27577	0.398	0.067124	0.064903	0.4822	0.97365	0.15722	0.27568	0.51055	0.18599	0.19384	0.25466	0.36758	0.32682	0.69541	0.40554	0.90806	0.016196	0.0069295	0.00019673	2.2109e-05	3.1884e-08	2.2046e-07	2.0932e-07	1.4217e-05	5.9543e-07	1.3221e-06	1.1918e-05	1.0227e-05	0.0017388	0.0011173	0.0012596	0.00021677	0.0088583	0.0068204	0.00024793	0.00047432	0.00063969	0.00026713	0.0025448	0.00055463	0.0013074	0.019632	1.3738e-05	0.00011088	5.3362e-05
Catechin	0.39508	0.39781	0.20991	0.24579	0.32499	0.081857	0.047848	0.7331	0.8945	0.21349	0.44666	0.56033	0.30801	0.32036	0.41842	0.5278	0.50524	0.87065	0.58613	0.75755	0.035798	0.017684	0.00048527	0.00069121	1.0576e-06	6.7781e-07	9.6055e-06	0.00012759	5.3593e-06	2.5478e-05	2.0957e-05	2.8395e-05	0.01618	0.0038493	0.006112	0.0014587	0.029351	0.014297	0.00026603	0.00099108	0.0005637	0.00016834	0.0013603	0.00018518	0.00036051	0.01011	0.00029139	0.0027773	0.001278
Epigallocatechin	0.37521	0.39153	0.21687	0.25385	0.34892	0.07469	0.052176	0.63308	0.93984	0.1867	0.37586	0.53347	0.24911	0.26022	0.34239	0.45353	0.42257	0.79697	0.51123	0.8778	0.026265	0.012098	0.00029552	0.00020481	1.7304e-07	2.1084e-07	1.8391e-06	4.7349e-05	1.5886e-06	7.0789e-06	1.2459e-05	1.4548e-05	0.0074896	0.002282	0.0033155	0.00067249	0.018783	0.010455	0.00021895	0.00067939	0.00052157	0.00017158	0.0016208	0.00024182	0.00051237	0.011483	8.2909e-05	0.00089924	0.00039827
ABTS	0.16039	0.17156	0.059687	0.090506	0.10274	0.014784	0.003808	0.66126	0.664	0.84186	0.64136	0.8583	0.37467	0.39586	0.59842	0.68912	0.64531	0.4777	0.81475	0.41009	0.0029393	0.00058975	8.8223e-05	4.9157e-05	5.868e-06	1.9514e-05	2.3882e-07	1.4279e-05	3.2864e-06	7.0728e-05	8.1476e-05	2.9674e-05	0.00080026	1.0492e-05	6.9702e-05	8.609e-07	0.0011227	0.00025224	0.00010644	0.00058449	0.00056884	0.00047526	0.0042537	0.00053377	0.001167	0.027749	2.0283e-07	5.353e-06	1.5888e-06
FRAP	0.028733	0.038641	0.022974	0.024498	0.34292	0.07252	0.012687	0.36829	0.85575	0.59529	0.19464	0.44729	0.23752	0.2462	0.47277	0.63397	0.56802	0.63077	0.7533	0.83954	0.00053382	0.00011868	0.00013378	3.7998e-05	9.5383e-06	3.1829e-05	3.441e-07	1.5585e-05	4.9735e-06	2.7244e-05	0.00011631	4.1608e-05	6.5448e-05	3.4842e-05	2.639e-05	3.6333e-06	0.0004296	0.00029468	0.00022363	0.00045128	0.00084872	0.00074256	0.0052125	0.0014036	0.0043433	0.061768	3.6408e-07	6.7802e-07	4.4818e-07
malonyl gallic aci	0.27629	0.37966	0.12099	0.29902	0.15426	0.0084177	0.034781	0.30746	0.52666	0.33106	0.29771	0.57304	0.86004	0.91801	0.89757	0.84875	0.99934	0.70403	0.56177	0.75503	0.0016515	0.00044246	0.00073358	4.3318e-06	6.8231e-06	0.00012654	2.2251e-05	3.7239e-05	1.3586e-05	1.7351e-06	2.0127e-05	1.2725e-05	1.2609e-06	5.3276e-05	7.8805e-05	2.4932e-05	4.0006e-05	0.0002493	0.00010412	2.3414e-05	0.00020946	0.00033571	0.0027638	0.00070925	0.0010286	0.11893	0.0015658	2.3484e-05	0.00011619
Epigallocatechin-3	0.27468	0.32978	0.13167	0.21954	0.21597	0.02154	0.025014	0.45712	0.79116	0.22592	0.31388	0.57419	0.47773	0.49866	0.59968	0.77484	0.70428	0.83316	0.54817	0.97643	0.0044118	0.0014023	6.4866e-05	3.9735e-06	1.3804e-11	2.5503e-09	3.0027e-08	1.8504e-06	6.3973e-09	3.2094e-09	7.4492e-08	8.0335e-08	0.00023317	0.00013271	0.00017389	3.1357e-05	0.0011775	0.00087882	8.9844e-06	1.4654e-05	2.7675e-05	1.1056e-05	0.00029622	2.7244e-05	9.1349e-05	0.014416	0.00010197	6.1269e-05	5.1277e-05
Tetra-hydroxyflava	0.22123	0.27471	0.11144	0.18518	0.2184	0.01817	0.021476	0.42949	0.7602	0.23381	0.25371	0.61357	0.54507	0.54936	0.67265	0.87791	0.81198	0.92543	0.53247	0.95901	0.0022854	0.00078083	4.3803e-05	4.9147e-07	1.3378e-12	2.3624e-08	9.3875e-09	9.3181e-07	1.3879e-09	2.9681e-11	2.0312e-08	1.8417e-08	5.9941e-05	7.5269e-05	7.7656e-05	1.6529e-05	0.00053635	0.00046031	4.0779e-06	3.8374e-06	1.0358e-05	3.0955e-06	8.2874e-05	2.081e-05	0.00014039	0.037536	0.00014564	3.4338e-05	3.8496e-05
Tetra-hydroxyflava	0.26733	0.32616	0.13573	0.2229	0.19145	0.01353	0.021012	0.43706	0.81202	0.26177	0.30136	0.69212	0.45872	0.4672	0.57409	0.74744	0.68323	0.94095	0.58198	0.99859	0.0024811	0.00072645	2.2571e-05	1.1958e-07	7.1032e-12	2.9542e-08	8.1155e-10	2.9263e-07	1.8359e-09	1.0947e-09	1.4317e-07	7.4592e-08	5.5105e-05	3.1797e-05	4.2892e-05	4.2908e-06	0.00047205	0.00038101	9.1443e-06	1.1762e-05	3.0186e-05	1.3167e-05	0.00029843	5.568e-05	0.00023616	0.028842	2.5892e-05	6.3038e-06	6.4924e-06
Gallic acid	0.55819	0.71202	0.48613	0.6963	0.00050103	0.014431	0.0016492	0.026823	0.010952	0.059597	0.031087	0.04661	0.9294	0.91305	0.82383	0.95825	0.94649	0.041394	0.013791	0.0025395	0.66427	0.4422	0.028244	0.019004	0.02913	0.037331	0.014485	0.032881	0.018964	0.075715	0.048836	0.031433	0.092214	0.045042	0.14306	0.043315	0.20677	0.10085	0.019377	0.068481	0.050736	0.053396	0.11592	0.034651	0.028025	0.14935	0.038528	0.14393	0.17451
Hydroxybenzoic aci	0.99127	0.77688	0.11863	0.2636	3.095e-05	0.022852	5.6272e-05	0.010627	0.012145	0.01018	0.017513	0.073167	0.41271	0.37563	0.22649	0.40269	0.32906	0.0027254	0.0004906	1.1708e-05	0.60311	0.36837	0.032612	0.11726	0.084749	0.061438	0.049497	0.060149	0.045343	0.17781	0.074545	0.052441	0.21542	0.051611	0.18101	0.085412	0.21522	0.074236	0.019449	0.084485	0.045095	0.055838	0.11653	0.020053	0.012532	0.061762	0.14408	0.35234	0.38332
Caffeoyl-hexose is	0.56799	0.61998	0.34009	0.84714	5.0199e-08	4.9359e-05	0.00052837	0.12903	0.41771	0.095302	0.028148	0.020024	0.064974	0.060498	0.051723	0.10846	0.084535	0.032382	0.0056411	0.0031888	0.26134	0.15008	0.021055	0.043456	0.044455	0.038757	0.043054	0.033484	0.029577	0.069233	0.02388	0.020582	0.10965	0.0092706	0.045268	0.024941	0.04548	0.011819	0.0066614	0.019019	0.0092676	0.012798	0.02199	0.004767	0.0021863	0.058817	0.24643	0.19496	0.23609
Gallic acid-O-gluc	0.41383	0.45264	0.50122	0.96335	2.646e-08	1.5311e-05	0.0006169	0.1055	0.27176	0.1031	0.034403	0.0065485	0.17689	0.17561	0.17194	0.28708	0.23825	0.043202	0.01045	0.010307	0.30813	0.177	0.0097805	0.0063513	0.02119	0.025866	0.015488	0.013453	0.013765	0.034234	0.017491	0.012389	0.030662	0.0060482	0.02985	0.013644	0.031957	0.01199	0.0050646	0.012578	0.0091759	0.012815	0.026597	0.0077377	0.005713	0.10084	0.13212	0.095768	0.14536
Hydroxybenzoic aci	0.22281	0.1478	0.0040236	0.021728	0.00017923	0.030196	5.8352e-08	0.048634	0.028129	0.0077993	0.19179	0.21341	0.31814	0.28992	0.10525	0.1647	0.13822	0.00027929	0.0019371	0.00065373	0.17944	0.090923	0.0093475	0.048756	0.053624	0.048	0.021725	0.020214	0.019245	0.084277	0.035568	0.019968	0.02909	0.012076	0.048794	0.031749	0.037053	0.011256	0.0047084	0.021117	0.012944	0.021564	0.049267	0.008604	0.0091846	0.16666	0.11373	0.16943	0.23099
Syringic acid-O-he	0.83809	0.70201	0.078636	0.24927	6.0605e-06	0.0068572	2.6452e-05	0.016113	0.046951	0.023685	0.11787	0.02475	0.24001	0.2402	0.12082	0.22174	0.16592	0.00057517	0.0020886	0.0022827	0.32654	0.21216	0.003462	0.026853	0.06998	0.076717	0.027349	0.012957	0.02903	0.11202	0.054575	0.03337	0.051677	0.017232	0.076773	0.046049	0.067901	0.025125	0.011755	0.036861	0.021692	0.030416	0.056598	0.01806	0.013916	0.18769	0.15277	0.22187	0.29112
Hydroxycinnamic ac	0.30763	0.21622	0.016749	0.056551	0.0013914	0.092769	0.00021963	0.025674	0.077939	0.0041757	0.23354	0.047875	0.072808	0.083304	0.011275	0.033117	0.015894	1.2458e-07	0.00084774	0.0026248	0.38615	0.31629	0.055414	0.24851	0.37799	0.34477	0.2331	0.14212	0.20791	0.40424	0.23549	0.18155	0.18114	0.11703	0.21902	0.26456	0.16504	0.074	0.068508	0.12693	0.078376	0.10194	0.094789	0.074639	0.098727	0.50583	0.71755	0.7157	0.8413
p-coumaric acid	0.35639	0.45965	0.65847	0.92404	0.0050373	0.037601	0.045752	0.12531	0.4201	0.31341	0.022897	0.25801	0.1642	0.13297	0.17726	0.26796	0.24329	0.33205	0.055548	0.0088022	0.85557	0.64512	0.27154	0.47805	0.1844	0.13698	0.27575	0.30868	0.17606	0.2969	0.12271	0.1376	0.81534	0.2401	0.50143	0.30707	0.5239	0.26994	0.081621	0.17938	0.096686	0.096299	0.13079	0.035893	0.012102	0.065175	0.61094	0.81673	0.77796
Ferulic acid	0.81854	0.80704	0.51402	0.88517	0.0079847	0.0080944	0.036979	0.57488	0.73176	0.29582	0.17206	0.066943	0.011137	0.017367	0.0062871	0.016476	0.0077791	0.086313	0.069134	0.057653	0.25676	0.23723	0.23671	0.21455	0.14192	0.091622	0.26215	0.25777	0.14716	0.11286	0.052919	0.069924	0.24839	0.11188	0.11531	0.18602	0.11561	0.050841	0.02967	0.031779	0.016322	0.01604	0.0053285	0.012127	0.017073	0.095601	0.96013	0.61476	0.66941
Gallic acid-O-gluc	0.34711	0.62709	0.37141	0.7854	0.33434	0.0054329	0.35124	0.0084262	0.0016847	0.3443	0.37839	0.67168	0.10905	0.10711	0.14638	0.064639	0.10908	0.54152	0.56496	0.49268	0.0001243	0.00023891	0.20994	0.07618	0.066619	0.096172	0.13347	0.11729	0.087105	0.02371	0.025434	0.036368	0.019682	0.0032241	0.0010974	0.0049098	0.00021326	0.00077297	0.036721	0.009777	0.01803	0.024565	0.018159	0.033448	0.033151	0.45054	0.31835	0.011569	0.017178
Gallic acid-O-hexo	0.35566	0.34906	0.015009	0.13652	7.9186e-05	0.0027523	0.00011849	0.29644	0.77877	0.052091	0.27154	0.18942	0.00090437	0.00081287	6.4629e-05	0.00014692	9.4089e-05	0.0073598	0.011027	0.016286	0.063734	0.04607	0.062636	0.1195	0.11109	0.11951	0.13587	0.083927	0.064993	0.083572	0.027004	0.025267	0.038096	0.016407	0.042092	0.062456	0.0097796	0.0034529	0.0042387	0.005746	0.0030185	0.0066011	0.0044343	0.0028748	0.0023865	0.33205	0.79818	0.38785	0.52348
Ellagic acid	0.15343	0.20081	0.017948	0.14683	0.022442	0.018611	0.017902	0.81029	0.27767	0.3035	0.84922	0.72479	6.2962e-05	5.0425e-05	2.6405e-06	1.2989e-07	6.3229e-07	0.12348	0.18077	0.27361	0.018404	0.02049	0.27898	0.34548	0.27897	0.31675	0.41504	0.27456	0.22136	0.15736	0.071979	0.084454	0.074124	0.04438	0.056908	0.12867	0.0077499	0.0058195	0.027575	0.015505	0.01232	0.023342	0.0090217	0.016981	0.017312	0.66542	0.7282	0.48627	0.61422
Methyl-quercetin i	0.16193	0.18535	0.0085801	0.095971	0.0061313	0.010453	0.0023316	0.7454	0.64333	0.25734	0.81388	0.56433	0.00023881	0.00023223	1.9264e-05	2.3169e-06	3.4747e-06	0.056334	0.13087	0.17887	0.026112	0.025455	0.11348	0.15066	0.12873	0.18604	0.20188	0.11829	0.087151	0.069059	0.024849	0.027787	0.031999	0.027899	0.04972	0.090085	0.0063721	0.0039628	0.0061115	0.003767	0.0023733	0.0049207	0.0013164	0.0038602	0.0054228	0.75812	0.94823	0.42384	0.56027
Luteolin-O-rhamnos	0.24794	0.20845	0.028809	0.090202	0.030545	0.023282	0.0015391	0.68551	0.71268	0.89346	0.89935	0.95806	0.50741	0.49953	0.31651	0.28074	0.27482	0.20938	0.44644	0.20569	0.039816	0.023951	0.0030755	0.0073166	0.0013133	0.0030792	0.002929	0.0017601	0.0010136	0.0026271	0.00047198	0.00048868	0.017436	0.0064741	0.02229	0.0090432	0.018923	0.0055381	0.00023267	0.00090268	0.00020676	0.00020105	0.00025596	0.00017846	0.0002701	0.069976	0.051251	0.060646	0.045564
Myricetin-O-rhamno	0.094562	0.13519	0.0060177	0.075127	0.0047949	0.00050798	0.00053493	0.72099	0.45174	0.44681	0.95656	0.66192	0.010998	0.010557	0.0030684	0.0010993	0.0016715	0.10414	0.23365	0.25448	0.00041706	0.00024463	0.016774	0.016899	0.014896	0.026398	0.024084	0.013507	0.0085602	0.0056986	0.0016149	0.0016932	0.0015331	0.00022916	0.00060201	0.0020602	1.5731e-05	3.7804e-06	0.00023019	8.8783e-05	7.3023e-05	0.00025752	0.00011215	0.00022326	0.00049156	0.3641	0.29517	0.036038	0.061849
Gallic acid-O-hexo	0.23364	0.24099	0.0070499	0.083289	5.2331e-05	0.00013485	1.5773e-06	0.56202	0.81024	0.16081	0.47753	0.30769	0.032134	0.028625	0.0090289	0.0094097	0.0094644	0.022326	0.042691	0.034153	0.0066464	0.0024353	0.0034969	0.0076942	0.0066588	0.0088233	0.0072542	0.0040923	0.0025911	0.0051687	0.00094954	0.00067871	0.0019138	0.00013475	0.0011727	0.0014621	0.00018493	1.5991e-05	4.0713e-05	0.00010761	4.6061e-05	0.00018508	0.00034364	5.0618e-05	5.7057e-05	0.12657	0.15227	0.039445	0.066289
Dimethoxy-hydroxyc	0.37632	0.33479	0.013724	0.10814	2.4526e-05	0.00037828	5.3437e-07	0.25535	0.50321	0.16736	0.39298	0.20152	0.038096	0.037272	0.013258	0.015163	0.011928	0.012112	0.035372	0.021057	0.034122	0.017832	0.0025094	0.0071335	0.0057336	0.010178	0.0069918	0.0037581	0.0021883	0.0058502	0.00088722	0.0006612	0.0063403	0.0012369	0.008314	0.0062995	0.0029283	0.00044478	4.03e-05	0.0001928	3.8768e-05	9.0234e-05	9.0987e-05	3.3066e-05	6.2372e-05	0.18958	0.19429	0.098416	0.13722
[truncated: 32 more columns]
