# Supplementary material for: Identification, Bioaccessibility, and Antioxidant Properties of Phenolic Compounds in Carob Syrup
Source: Foods. 2024 Jul 11;13(14):2196. doi: 10.3390/foods13142196 (PMC11276241; doi:10.3390/foods13142196)
Supplement: Supplementary file 1 [file foods-13-02196-s001.zip › Supplementary_materials/Table_S5.xlsx]

## Sheet: correlation_table
Table S5. Pearson correlation values of the different variables determined in carob syrup samples after in vitro digestion
	Gallic acid-O-hexo	Gallic acid-O-hexo	Gallic acid-O-hexo	malonyl gallic aci	Gallic acid-O-hexo	Methyl-quercetin i	Myricetin-O-rhamno	FRAP	Ellagic acid	ABTS	Hydroxybenzoic aci	Gallic acid-O-hexo	Tetra-hydroxyflava	Vanillic acid-O-he	Quercetin-3-O-pent	Luteolin	Quercetin-3-O-pent	quercetin-3-O-rham	Tri-hydroxy-methox	Quercetin-3-O-gluc	Tetra-hydroxyflava	Apigenin-7-O-gluco	luteolin-7-O-gluco	Naringenin-O-hexos	Naringenin isomer	Total MS	Naringenin	Tetra-hydroxyflava	Naringenin-O-hexos	Quercetin glucosid	Naringenin-O-hexos	Vanillic acid-O-he	Tetra-hydroxyflava	Luteolin-O-rhamnos	Quercetin-3-O-pent	p-coumaric acid	Ferulic acid-O-hex	Caffeoyl-hexose is	Hydroxybenzoic aci	Hydroxybenzoic aci	OH	Catechin	Folin	Epicatechin	Caffeoyl-hexose is	Syringic acid-O-he	Hydroxybenzoic aci	Protocatechuic aci	Hydroxycinnamic ac
Gallic acid-O-hexo	1	0.97252	0.96877	0.85933	0.85551	0.82286	0.84732	-0.20902	-0.11512	-0.15084	-0.12133	0.29555	0.0602	0.16288	0.51117	0.54323	0.55563	0.54541	0.63661	0.6594	0.17886	0.03111	0.17136	0.10524	0.08524	0.11059	0.19709	0.19709	0.25715	0.32151	0.25715	0.33651	0.35939	0.38648	0.43181	0.32129	0.16459	0.03796	-0.27446	-0.31358	0.12543	-0.59101	-0.27961	-0.34758	-0.25989	-0.35724	-0.78699	-0.59959	-0.13989
Gallic acid-O-hexo	0.97252	1	0.99847	0.91867	0.88957	0.92692	0.94015	-0.08985	-0.01301	0.0242	0.0683	0.44682	0.20279	0.31976	0.6257	0.65152	0.66947	0.6621	0.74722	0.7771	0.20625	0.12814	0.28306	0.22962	0.20077	0.22387	0.28077	0.28077	0.35934	0.42486	0.34455	0.43169	0.47891	0.49848	0.53877	0.52024	0.3719	0.26134	-0.05538	-0.10636	0.20572	-0.4849	-0.09432	-0.18414	-0.06482	-0.15999	-0.76473	-0.43902	0.04696
Gallic acid-O-hexo	0.96877	0.99847	1	0.91192	0.87475	0.93023	0.94624	-0.11027	-0.03586	0.01433	0.06209	0.43254	0.18485	0.30532	0.60884	0.6348	0.65425	0.64648	0.73566	0.76593	0.17302	0.10449	0.26142	0.20904	0.17864	0.20229	0.25611	0.25611	0.33704	0.40047	0.32185	0.40883	0.45585	0.47903	0.51943	0.53757	0.39195	0.26957	-0.04253	-0.08998	0.1919	-0.49818	-0.09967	-0.18998	-0.06101	-0.15798	-0.74272	-0.4315	0.06218
malonyl gallic aci	0.85933	0.91867	0.91192	1	0.98011	0.89457	0.85735	0.25198	0.3329	0.28145	0.25151	0.63797	0.5042	0.5784	0.8411	0.86254	0.86806	0.86256	0.91172	0.91737	0.47584	0.46694	0.59181	0.53219	0.5147	0.54128	0.59931	0.59931	0.66746	0.70286	0.66463	0.72468	0.69946	0.75726	0.78879	0.52765	0.4169	0.43989	0.09474	0.12279	0.14393	-0.22977	0.07143	-0.08543	0.01206	0.00472	-0.86857	-0.39051	-0.01109
Gallic acid-O-hexo	0.85551	0.88957	0.87475	0.98011	1	0.83249	0.78377	0.30436	0.399	0.28628	0.2376	0.65234	0.53528	0.59151	0.86005	0.88182	0.88059	0.87492	0.91041	0.90925	0.59016	0.53189	0.64196	0.57893	0.56883	0.59277	0.6659	0.6659	0.71348	0.75256	0.71542	0.76984	0.74182	0.791	0.82251	0.39295	0.26922	0.34165	-0.01148	0.00597	0.20323	-0.18524	0.06016	-0.09412	-0.03561	-0.04372	-0.93951	-0.43517	-0.10885
Methyl-quercetin i	0.82286	0.92692	0.93023	0.89457	0.83249	1	0.97933	0.11522	0.15177	0.31826	0.3936	0.6629	0.41517	0.5493	0.73784	0.74813	0.77654	0.77304	0.84355	0.87787	0.23164	0.26708	0.42884	0.40898	0.36542	0.38023	0.37721	0.37721	0.47763	0.54141	0.43435	0.52577	0.62406	0.6224	0.64611	0.77654	0.65767	0.57933	0.30618	0.2059	0.37982	-0.23048	0.23909	0.08956	0.29064	0.20692	-0.64144	-0.09982	0.37722
Myricetin-O-rhamno	0.84732	0.94015	0.94624	0.85735	0.78377	0.97933	1	-0.04143	0.00067	0.18309	0.27602	0.53931	0.27201	0.41566	0.63009	0.64372	0.673	0.67047	0.74772	0.79687	0.0993	0.11854	0.28869	0.26427	0.2197	0.23637	0.23785	0.23785	0.34051	0.41099	0.30432	0.40278	0.49788	0.49703	0.52873	0.76706	0.6466	0.50917	0.24904	0.15133	0.30285	-0.36172	0.12761	0.05741	0.21331	0.10992	-0.57639	-0.1529	0.3555
FRAP	-0.20902	-0.08985	-0.11027	0.25198	0.30436	0.11522	-0.04143	1	0.98683	0.90925	0.79013	0.78487	0.94347	0.87616	0.71353	0.69122	0.67197	0.68038	0.58685	0.54284	0.78537	0.9578	0.92132	0.94142	0.95097	0.94299	0.89912	0.89912	0.87591	0.84187	0.85747	0.83294	0.80861	0.81279	0.78102	0.20455	0.2212	0.60257	0.52962	0.52997	0.38455	0.8296	0.76413	0.51452	0.55645	0.66014	-0.33474	0.4158	0.20093
Ellagic acid	-0.11512	-0.01301	-0.03586	0.3329	0.399	0.15177	0.00067	0.98683	1	0.87385	0.74085	0.79401	0.95211	0.88355	0.76394	0.74627	0.72363	0.73049	0.63807	0.59284	0.85047	0.98746	0.95446	0.96171	0.97448	0.97071	0.94716	0.94716	0.91933	0.88672	0.9111	0.88663	0.84224	0.85725	0.83318	0.16197	0.1701	0.55417	0.44722	0.46326	0.3573	0.75276	0.69108	0.47997	0.4701	0.58444	-0.43881	0.2995	0.0993
ABTS	-0.15084	0.0242	0.01433	0.28145	0.28628	0.31826	0.18309	0.90925	0.87385	1	0.96873	0.89318	0.93831	0.934	0.73034	0.69943	0.70156	0.71163	0.63989	0.6253	0.61769	0.84237	0.85431	0.90374	0.88767	0.8737	0.77687	0.77687	0.79228	0.77746	0.74004	0.75019	0.82564	0.79036	0.75637	0.52493	0.52295	0.81562	0.77502	0.666	0.59886	0.77344	0.93805	0.73909	0.82839	0.86568	-0.21197	0.65104	0.56204
Hydroxybenzoic aci	-0.12133	0.0683	0.06209	0.25151	0.2376	0.3936	0.27602	0.79013	0.74085	0.96873	1	0.88551	0.8599	0.89289	0.67203	0.63694	0.6519	0.66226	0.60406	0.60921	0.48483	0.70919	0.74492	0.81092	0.78065	0.7611	0.64129	0.64129	0.67712	0.68527	0.60653	0.63484	0.77112	0.70616	0.67288	0.64417	0.63636	0.85645	0.8443	0.66757	0.70298	0.71729	0.97388	0.80217	0.92938	0.92952	-0.11574	0.74903	0.73348
Gallic acid-O-hexo	0.29555	0.44682	0.43254	0.63797	0.65234	0.6629	0.53931	0.78487	0.79401	0.89318	0.88551	1	0.93385	0.97688	0.92955	0.9117	0.92098	0.92512	0.89222	0.88969	0.70414	0.83003	0.9008	0.9229	0.89715	0.89183	0.83846	0.83846	0.87984	0.90175	0.82823	0.87043	0.96268	0.93193	0.91972	0.62394	0.55323	0.78172	0.60759	0.47287	0.66769	0.50322	0.78382	0.56134	0.68847	0.68595	-0.55645	0.36633	0.47923
Tetra-hydroxyflava	0.0602	0.20279	0.18485	0.5042	0.53528	0.41517	0.27201	0.94347	0.95211	0.93831	0.8599	0.93385	1	0.98364	0.88619	0.86659	0.85956	0.86563	0.79702	0.77155	0.80564	0.96273	0.97872	0.99397	0.98739	0.9837	0.94059	0.94059	0.95227	0.94055	0.92391	0.92752	0.93596	0.93869	0.91895	0.43579	0.42043	0.74045	0.59684	0.56127	0.4796	0.67151	0.77829	0.55728	0.614	0.69303	-0.49185	0.36146	0.30883
Vanillic acid-O-he	0.16288	0.31976	0.30532	0.5784	0.59151	0.5493	0.41566	0.87616	0.88355	0.934	0.89289	0.97688	0.98364	1	0.91736	0.89802	0.89958	0.90551	0.85324	0.8407	0.74507	0.90626	0.95065	0.96988	0.95249	0.94908	0.89591	0.89591	0.92736	0.93299	0.88725	0.90904	0.95214	0.9444	0.928	0.56587	0.53867	0.80548	0.64959	0.57608	0.5466	0.59747	0.79621	0.58152	0.67274	0.72712	-0.50344	0.38136	0.41729
Quercetin-3-O-pent	0.51117	0.6257	0.60884	0.8411	0.86005	0.73784	0.63009	0.71353	0.76394	0.73034	0.67203	0.92955	0.88619	0.91736	1	0.99844	0.99781	0.99827	0.98089	0.97014	0.7713	0.84262	0.92073	0.90077	0.88654	0.89607	0.90124	0.90124	0.94207	0.95834	0.92084	0.95797	0.9644	0.98628	0.99148	0.53562	0.45358	0.66936	0.39535	0.36659	0.42725	0.29658	0.52782	0.30836	0.39401	0.42361	-0.7839	0.02107	0.1902
Luteolin	0.54323	0.65152	0.6348	0.86254	0.88182	0.74813	0.64372	0.69122	0.74627	0.69943	0.63694	0.9117	0.86659	0.89802	0.99844	1	0.99776	0.99828	0.98486	0.97376	0.76164	0.82955	0.91044	0.88468	0.87201	0.88365	0.89566	0.89566	0.93519	0.95355	0.91623	0.95563	0.95556	0.98155	0.98905	0.52154	0.43701	0.64543	0.3603	0.33934	0.40271	0.26018	0.49021	0.27172	0.35392	0.38198	-0.8086	-0.02467	0.15647
Quercetin-3-O-pent	0.55563	0.66947	0.65425	0.86806	0.88059	0.77654	0.673	0.67197	0.72363	0.70156	0.6519	0.92098	0.85956	0.89958	0.99781	0.99776	1	0.99925	0.99089	0.98222	0.74296	0.80905	0.89541	0.87408	0.85721	0.86757	0.87475	0.87475	0.92167	0.94048	0.89893	0.93995	0.95268	0.97432	0.98194	0.56098	0.47242	0.66729	0.38439	0.35286	0.42383	0.24827	0.50287	0.28075	0.38067	0.40238	-0.79544	-0.00219	0.19766
quercetin-3-O-rham	0.54541	0.6621	0.64648	0.86256	0.87492	0.77304	0.67047	0.68038	0.73049	0.71163	0.66226	0.92512	0.86563	0.90551	0.99827	0.99828	0.99925	1	0.98908	0.98208	0.73766	0.81315	0.8999	0.87875	0.86247	0.87285	0.87729	0.87729	0.92318	0.94489	0.89908	0.94249	0.95589	0.97631	0.98309	0.56611	0.48065	0.67674	0.39745	0.36203	0.42934	0.25947	0.51611	0.29901	0.39329	0.414	-0.78647	0.0114	0.20904
Tri-hydroxy-methox	0.63661	0.74722	0.73566	0.91172	0.91041	0.84355	0.74772	0.58685	0.63807	0.63989	0.60406	0.89222	0.79702	0.85324	0.98089	0.98486	0.99089	0.98908	1	0.99434	0.67125	0.73348	0.83586	0.81043	0.7899	0.8032	0.81315	0.81315	0.87008	0.89399	0.84358	0.89479	0.9185	0.94094	0.9512	0.60313	0.50329	0.65436	0.35764	0.32001	0.41111	0.1504	0.44843	0.2174	0.34856	0.35137	-0.81015	-0.04922	0.20989
Quercetin-3-O-gluc	0.6594	0.7771	0.76593	0.91737	0.90925	0.87787	0.79687	0.54284	0.59284	0.6253	0.60921	0.88969	0.77155	0.8407	0.97014	0.97376	0.98222	0.98208	0.99434	1	0.62342	0.68973	0.80338	0.78036	0.75591	0.76833	0.77214	0.77214	0.83569	0.87126	0.8052	0.86593	0.90379	0.91894	0.93163	0.65287	0.55103	0.67586	0.38328	0.32612	0.43328	0.11953	0.4542	0.25232	0.37531	0.36351	-0.78611	-0.02792	0.2623
Tetra-hydroxyflava	0.17886	0.20625	0.17302	0.47584	0.59016	0.23164	0.0993	0.78537	0.85047	0.61769	0.48483	0.70414	0.80564	0.74507	0.7713	0.76164	0.74296	0.73766	0.67125	0.62342	1	0.89137	0.86873	0.85166	0.86606	0.86497	0.90836	0.90836	0.88213	0.85507	0.8976	0.86618	0.81573	0.8324	0.82763	-0.01865	-0.07843	0.27111	0.0662	0.10918	0.32413	0.47481	0.38022	0.19597	0.15971	0.25336	-0.69068	-0.05513	-0.18454
Apigenin-7-O-gluco	0.03111	0.12814	0.10449	0.46694	0.53189	0.26708	0.11854	0.9578	0.98746	0.84237	0.70919	0.83003	0.96273	0.90626	0.84262	0.82955	0.80905	0.81315	0.73348	0.68973	0.89137	1	0.98413	0.97986	0.99032	0.99059	0.98461	0.98461	0.96767	0.94072	0.96311	0.94447	0.89131	0.91773	0.90146	0.2006	0.19088	0.55866	0.40003	0.42948	0.34057	0.65986	0.63139	0.41105	0.40993	0.52291	-0.56121	0.1894	0.05293
luteolin-7-O-gluco	0.17136	0.28306	0.26142	0.59181	0.64196	0.42884	0.28869	0.92132	0.95446	0.85431	0.74492	0.9008	0.97872	0.95065	0.92073	0.91044	0.89541	0.8999	0.83586	0.80338	0.86873	0.98413	1	0.99312	0.99509	0.9977	0.98854	0.98854	0.98859	0.9782	0.97521	0.97751	0.94994	0.97072	0.95964	0.33274	0.30169	0.633	0.43835	0.43993	0.40279	0.58703	0.64833	0.41918	0.45083	0.53548	-0.63433	0.17498	0.13219
Naringenin-O-hexos	0.10524	0.22962	0.20904	0.53219	0.57893	0.40898	0.26427	0.94142	0.96171	0.90374	0.81092	0.9229	0.99397	0.96988	0.90077	0.88468	0.87408	0.87875	0.81043	0.78036	0.85166	0.97986	0.99312	1	0.99751	0.99516	0.96843	0.96843	0.97115	0.95997	0.94937	0.95087	0.94826	0.95437	0.93845	0.3673	0.33948	0.67407	0.5088	0.48246	0.469	0.64936	0.72551	0.49363	0.54161	0.619	-0.56314	0.28152	0.22253
Naringenin isomer	0.08524	0.20077	0.17864	0.5147	0.56883	0.36542	0.2197	0.95097	0.97448	0.88767	0.78065	0.89715	0.98739	0.95249	0.88654	0.87201	0.85721	0.86247	0.7899	0.75591	0.86606	0.99032	0.99509	0.99751	1	0.99863	0.97866	0.97866	0.97385	0.9591	0.95665	0.95388	0.93599	0.94758	0.93129	0.31269	0.28815	0.63593	0.4717	0.45876	0.43541	0.65349	0.69949	0.47196	0.50059	0.58522	-0.56805	0.25179	0.16786
Total MS	0.11059	0.22387	0.20229	0.54128	0.59277	0.38023	0.23637	0.94299	0.97071	0.8737	0.7611	0.89183	0.9837	0.94908	0.89607	0.88365	0.86757	0.87285	0.8032	0.76833	0.86497	0.99059	0.9977	0.99516	0.99863	1	0.98453	0.98453	0.98023	0.96479	0.96608	0.96431	0.93711	0.95515	0.94033	0.31364	0.29024	0.63202	0.45854	0.45635	0.40577	0.62662	0.67333	0.44858	0.47293	0.56269	-0.58997	0.2163	0.14328
Naringenin	0.19709	0.28077	0.25611	0.59931	0.6659	0.37721	0.23785	0.89912	0.94716	0.77687	0.64129	0.83846	0.94059	0.89591	0.90124	0.89566	0.87475	0.87729	0.81315	0.77214	0.90836	0.98461	0.98854	0.96843	0.97866	0.98453	1	1	0.98917	0.97172	0.98924	0.98184	0.92066	0.9567	0.94932	0.21516	0.18065	0.52447	0.31201	0.34917	0.31909	0.53662	0.53974	0.31537	0.31699	0.41577	-0.69258	0.04941	-0.01707
Tetra-hydroxyflava	0.19709	0.28077	0.25611	0.59931	0.6659	0.37721	0.23785	0.89912	0.94716	0.77687	0.64129	0.83846	0.94059	0.89591	0.90124	0.89566	0.87475	0.87729	0.81315	0.77214	0.90836	0.98461	0.98854	0.96843	0.97866	0.98453	1	1	0.98917	0.97172	0.98924	0.98184	0.92066	0.9567	0.94932	0.21516	0.18065	0.52447	0.31201	0.34917	0.31909	0.53662	0.53974	0.31537	0.31699	0.41577	-0.69258	0.04941	-0.01707
Naringenin-O-hexos	0.25715	0.35934	0.33704	0.66746	0.71348	0.47763	0.34051	0.87591	0.91933	0.79228	0.67712	0.87984	0.95227	0.92736	0.94207	0.93519	0.92167	0.92318	0.87008	0.83569	0.88213	0.96767	0.98859	0.97115	0.97385	0.98023	0.98917	0.98917	1	0.98613	0.99328	0.99264	0.94215	0.98091	0.97447	0.33354	0.29553	0.60822	0.38286	0.41369	0.32607	0.4962	0.56107	0.3282	0.36253	0.45774	-0.69833	0.06707	0.06041
Quercetin glucosid	0.32151	0.42486	0.40047	0.70286	0.75256	0.54141	0.41099	0.84187	0.88672	0.77746	0.68527	0.90175	0.94055	0.93299	0.95834	0.95355	0.94048	0.94489	0.89399	0.87126	0.85507	0.94072	0.9782	0.95997	0.9591	0.96479	0.97172	0.97172	0.98613	1	0.9714	0.98711	0.95877	0.98459	0.98114	0.36696	0.32668	0.61373	0.37776	0.37764	0.38922	0.4718	0.56645	0.34076	0.38319	0.46142	-0.72259	0.06234	0.10405
Naringenin-O-hexos	0.25715	0.34455	0.32185	0.66463	0.71542	0.43435	0.30432	0.85747	0.9111	0.74004	0.60653	0.82823	0.92391	0.88725	0.92084	0.91623	0.89893	0.89908	0.84358	0.8052	0.8976	0.96311	0.97521	0.94937	0.95665	0.96608	0.98924	0.98924	0.99328	0.9714	1	0.99013	0.90954	0.96307	0.96036	0.26706	0.23522	0.552	0.31826	0.38687	0.24005	0.46564	0.48455	0.2686	0.27514	0.38837	-0.7182	-0.00992	-0.03527
Vanillic acid-O-he	0.33651	0.43169	0.40883	0.72468	0.76984	0.52577	0.40278	0.83294	0.88663	0.75019	0.63484	0.87043	0.92752	0.90904	0.95797	0.95563	0.93995	0.94249	0.89479	0.86593	0.86618	0.94447	0.97751	0.95087	0.95388	0.96431	0.98184	0.98184	0.99264	0.98711	0.99013	1	0.94554	0.98625	0.98537	0.34134	0.29465	0.58738	0.34103	0.37052	0.30821	0.42616	0.50869	0.29593	0.31427	0.40006	-0.75217	-0.00126	0.02903
Tetra-hydroxyflava	0.35939	0.47891	0.45585	0.69946	0.74182	0.62406	0.49788	0.80861	0.84224	0.82564	0.77112	0.96268	0.93596	0.95214	0.9644	0.95556	0.95268	0.95589	0.9185	0.90379	0.81573	0.89131	0.94994	0.94826	0.93599	0.93711	0.92066	0.92066	0.94215	0.95877	0.90954	0.94554	1	0.97612	0.97077	0.47266	0.39195	0.65649	0.43426	0.34627	0.56965	0.45923	0.65907	0.43028	0.51128	0.53199	-0.70146	0.17839	0.26284
Luteolin-O-rhamnos	0.38648	0.49848	0.47903	0.75726	0.791	0.6224	0.49703	0.81279	0.85725	0.79036	0.70616	0.93193	0.93869	0.9444	0.98628	0.98155	0.97432	0.97631	0.94094	0.91894	0.8324	0.91773	0.97072	0.95437	0.94758	0.95515	0.9567	0.9567	0.98091	0.98459	0.96307	0.98625	0.97612	1	0.99767	0.451	0.38601	0.65511	0.40663	0.3914	0.42128	0.41588	0.57756	0.34441	0.41196	0.46411	-0.7464	0.07218	0.15598
Quercetin-3-O-pent	0.43181	0.53877	0.51943	0.78879	0.82251	0.64611	0.52873	0.78102	0.83318	0.75637	0.67288	0.91972	0.91895	0.928	0.99148	0.98905	0.98194	0.98309	0.9512	0.93163	0.82763	0.90146	0.95964	0.93845	0.93129	0.94033	0.94932	0.94932	0.97447	0.98114	0.96036	0.98537	0.97077	0.99767	1	0.44929	0.37942	0.63743	0.37453	0.36641	0.40111	0.37059	0.53769	0.31588	0.3747	0.42506	-0.77672	0.02475	0.1278
p-coumaric acid	0.32129	0.52024	0.53757	0.52765	0.39295	0.77654	0.76706	0.20455	0.16197	0.52493	0.64417	0.62394	0.43579	0.56587	0.53562	0.52154	0.56098	0.56611	0.60313	0.65287	-0.01865	0.2006	0.33274	0.3673	0.31269	0.31364	0.21516	0.21516	0.33354	0.36696	0.26706	0.34134	0.47266	0.451	0.44929	1	0.96415	0.87807	0.78698	0.66123	0.3631	0.06985	0.56671	0.4677	0.68434	0.62244	-0.10242	0.43542	0.7906
Ferulic acid-O-hex	0.16459	0.3719	0.39195	0.4169	0.26922	0.65767	0.6466	0.2212	0.1701	0.52295	0.63636	0.55323	0.42043	0.53867	0.45358	0.43701	0.47242	0.48065	0.50329	0.55103	-0.07843	0.19088	0.30169	0.33948	0.28815	0.29024	0.18065	0.18065	0.29553	0.32668	0.23522	0.29465	0.39195	0.38601	0.37942	0.96415	1	0.90454	0.85532	0.78662	0.23744	0.12715	0.5633	0.50908	0.69085	0.69398	0.03373	0.48259	0.78694
Caffeoyl-hexose is	0.03796	0.26134	0.26957	0.43989	0.34165	0.57933	0.50917	0.60257	0.55417	0.81562	0.85645	0.78172	0.74045	0.80548	0.66936	0.64543	0.66729	0.67674	0.65436	0.67586	0.27111	0.55866	0.633	0.67407	0.63593	0.63202	0.52447	0.52447	0.60822	0.61373	0.552	0.58738	0.65649	0.65511	0.63743	0.87807	0.90454	1	0.92286	0.87686	0.3627	0.45629	0.79236	0.64624	0.80569	0.8386	-0.11018	0.58259	0.73199
Hydroxybenzoic aci	-0.27446	-0.05538	-0.04253	0.09474	-0.01148	0.30618	0.24904	0.52962	0.44722	0.77502	0.8443	0.60759	0.59684	0.64959	0.39535	0.3603	0.38439	0.39745	0.35764	0.38328	0.0662	0.40003	0.43835	0.5088	0.4717	0.45854	0.31201	0.31201	0.38286	0.37776	0.31826	0.34103	0.43426	0.40663	0.37453	0.78698	0.85532	0.92286	1	0.89177	0.35812	0.55386	0.84114	0.76853	0.89401	0.92921	0.2435	0.8043	0.83854
Hydroxybenzoic aci	-0.31358	-0.10636	-0.08998	0.12279	0.00597	0.2059	0.15133	0.52997	0.46326	0.666	0.66757	0.47287	0.56127	0.57608	0.36659	0.33934	0.35286	0.36203	0.32001	0.32612	0.10918	0.42948	0.43993	0.48246	0.45876	0.45635	0.34917	0.34917	0.41369	0.37764	0.38687	0.37052	0.34627	0.3914	0.36641	0.66123	0.78662	0.87686	0.89177	1	0.00181	0.48874	0.64009	0.57398	0.6562	0.78109	0.1993	0.58471	0.57626
OH	0.12543	0.20572	0.1919	0.14393	0.20323	0.37982	0.30285	0.38455	0.3573	0.59886	0.70298	0.66769	0.4796	0.5466	0.42725	0.40271	0.42383	0.42934	0.41111	0.43328	0.32413	0.34057	0.40279	0.469	0.43541	0.40577	0.31909	0.31909	0.32607	0.38922	0.24005	0.30821	0.56965	0.42128	0.40111	0.3631	0.23744	0.3627	0.35812	0.00181	1	0.40906	0.71022	0.58131	0.71583	0.5466	-0.18515	0.56059	0.62506
Catechin	-0.59101	-0.4849	-0.49818	-0.22977	-0.18524	-0.23048	-0.36172	0.8296	0.75276	0.77344	0.71729	0.50322	0.67151	0.59747	0.29658	0.26018	0.24827	0.25947	0.1504	0.11953	0.47481	0.65986	0.58703	0.64936	0.65349	0.62662	0.53662	0.53662	0.4962	0.4718	0.46564	0.42616	0.45923	0.41588	0.37059	0.06985	0.12715	0.45629	0.55386	0.48874	0.40906	1	0.79196	0.5268	0.65377	0.72065	0.12355	0.69848	0.36739
Folin	-0.27961	-0.09432	-0.09967	0.07143	0.06016	0.23909	0.12761	0.76413	0.69108	0.93805	0.97388	0.78382	0.77829	0.79621	0.52782	0.49021	0.50287	0.51611	0.44843	0.4542	0.38022	0.63139	0.64833	0.72551	0.69949	0.67333	0.53974	0.53974	0.56107	0.56645	0.48455	0.50869	0.65907	0.57756	0.53769	0.56671	0.5633	0.79236	0.84114	0.64009	0.71022	0.79196	1	0.82004	0.95466	0.92994	0.03959	0.84964	0.76526
Epicatechin	-0.34758	-0.18414	-0.18998	-0.08543	-0.09412	0.08956	0.05741	0.51452	0.47997	0.73909	0.80217	0.56134	0.55728	0.58152	0.30836	0.27172	0.28075	0.29901	0.2174	0.25232	0.19597	0.41105	0.41918	0.49363	0.47196	0.44858	0.31537	0.31537	0.3282	0.34076	0.2686	0.29593	0.43028	0.34441	0.31588	0.4677	0.50908	0.64624	0.76853	0.57398	0.58131	0.5268	0.82004	1	0.83927	0.8359	0.24026	0.79503	0.69048
Caffeoyl-hexose is	-0.25989	-0.06482	-0.06101	0.01206	-0.03561	0.29064	0.21331	0.55645	0.4701	0.82839	0.92938	0.68847	0.614	0.67274	0.39401	0.35392	0.38067	0.39329	0.34856	0.37531	0.15971	0.40993	0.45083	0.54161	0.50059	0.47293	0.31699	0.31699	0.36253	0.38319	0.27514	0.31427	0.51128	0.41196	0.3747	0.68434	0.69085	0.80569	0.89401	0.6562	0.71583	0.65377	0.95466	0.83927	1	0.94878	0.19424	0.91105	0.91437
Syringic acid-O-he	-0.35724	-0.15999	-0.15798	0.00472	-0.04372	0.20692	0.10992	0.66014	0.58444	0.86568	0.92952	0.68595	0.69303	0.72712	0.42361	0.38198	0.40238	0.414	0.35137	0.36351	0.25336	0.52291	0.53548	0.619	0.58522	0.56269	0.41577	0.41577	0.45774	0.46142	0.38837	0.40006	0.53199	0.46411	0.42506	0.62244	0.69398	0.8386	0.92921	0.78109	0.5466	0.72065	0.92994	0.8359	0.94878	1	0.19948	0.86586	0.80634
Hydroxybenzoic aci	-0.78699	-0.76473	-0.74272	-0.86857	-0.93951	-0.64144	-0.57639	-0.33474	-0.43881	-0.21197	-0.11574	-0.55645	-0.49185	-0.50344	-0.7839	-0.8086	-0.79544	-0.78647	-0.81015	-0.78611	-0.69068	-0.56121	-0.63433	-0.56314	-0.56805	-0.58997	-0.69258	-0.69258	-0.69833	-0.72259	-0.7182	-0.75217	-0.70146	-0.7464	-0.77672	-0.10242	0.03373	-0.11018	0.2435	0.1993	-0.18515	0.12355	0.03959	0.24026	0.19424	0.19948	1	0.54193	0.32997
Protocatechuic aci	-0.59959	-0.43902	-0.4315	-0.39051	-0.43517	-0.09982	-0.1529	0.4158	0.2995	0.65104	0.74903	0.36633	0.36146	0.38136	0.02107	-0.02467	-0.00219	0.0114	-0.04922	-0.02792	-0.05513	0.1894	0.17498	0.28152	0.25179	0.2163	0.04941	0.04941	0.06707	0.06234	-0.00992	-0.00126	0.17839	0.07218	0.02475	0.43542	0.48259	0.58259	0.8043	0.58471	0.56059	0.69848	0.84964	0.79503	0.91105	0.86586	0.54193	1	0.84458
Hydroxycinnamic ac	-0.13989	0.04696	0.06218	-0.01109	-0.10885	0.37722	0.3555	0.20093	0.0993	0.56204	0.73348	0.47923	0.30883	0.41729	0.1902	0.15647	0.19766	0.20904	0.20989	0.2623	-0.18454	0.05293	0.13219	0.22253	0.16786	0.14328	-0.01707	-0.01707	0.06041	0.10405	-0.03527	0.02903	0.26284	0.15598	0.1278	0.7906	0.78694	0.73199	0.83854	0.57626	0.62506	0.36739	0.76526	0.69048	0.91437	0.80634	0.32997	0.84458	1
coumaric acid-O-he	-0.34579	-0.18077	-0.16883	-0.22372	-0.28636	0.15276	0.11751	0.25551	0.1519	0.58571	0.74359	0.42124	0.30075	0.37874	0.07848	0.03741	0.07306	0.08479	0.05987	0.10118	-0.14776	0.0737	0.11195	0.21688	0.16999	0.13797	-0.03093	-0.03093	0.01566	0.04692	-0.07658	-0.03353	0.20225	0.08016	0.04279	0.60181	0.62249	0.62111	0.79831	0.52436	0.67506	0.48937	0.80287	0.78002	0.93258	0.84419	0.45016	0.93626	0.95493
Ferulic acid-O-hex	-0.37927	-0.19921	-0.16929	-0.17415	-0.33824	0.10425	0.1216	0.0476	-0.05602	0.31602	0.43175	0.1095	0.08838	0.15615	-0.07913	-0.10645	-0.07434	-0.06415	-0.06513	-0.02541	-0.41978	-0.11286	-0.08192	-0.0155	-0.05467	-0.06311	-0.20353	-0.20353	-0.1201	-0.12805	-0.16848	-0.15676	-0.08677	-0.09729	-0.12146	0.67717	0.80385	0.67535	0.83128	0.8102	-0.01779	0.23004	0.46218	0.49477	0.62882	0.67005	0.59556	0.67584	0.7561
Gallocatechin	-0.65243	-0.54388	-0.52808	-0.62677	-0.68955	-0.27965	-0.27195	0.03077	-0.10223	0.27762	0.41402	-0.0199	-0.05712	-0.03053	-0.36129	-0.40086	-0.37356	-0.36217	-0.39479	-0.36094	-0.4106	-0.22282	-0.2428	-0.13693	-0.16558	-0.20262	-0.35904	-0.35904	-0.34465	-0.34645	-0.41437	-0.40581	-0.21716	-0.33159	-0.37284	0.28089	0.3216	0.2945	0.58562	0.36236	0.38802	0.46479	0.56589	0.56495	0.69647	0.59664	0.77782	0.90463	0.76531
Caffeoyl-hexose is	-0.66309	-0.55431	-0.53799	-0.63832	-0.69937	-0.28018	-0.27696	0.02215	-0.10362	0.28139	0.42706	-0.01516	-0.05385	-0.0202	-0.36794	-0.40825	-0.38045	-0.36852	-0.40207	-0.36759	-0.41816	-0.22512	-0.24616	-0.13814	-0.16863	-0.2044	-0.36565	-0.36565	-0.351	-0.34467	-0.42201	-0.41351	-0.22116	-0.33769	-0.37971	0.27486	0.34493	0.29993	0.60104	0.38472	0.39517	0.44201	0.56233	0.61438	0.7093	0.63816	0.79901	0.90781	0.77454
Hydroxycinnamic ac	-0.44347	-0.27702	-0.2566	-0.3378	-0.4415	0.04749	0.04979	0.09661	-0.02298	0.42784	0.59075	0.21205	0.11771	0.19245	-0.11043	-0.14895	-0.11223	-0.09993	-0.11648	-0.06852	-0.3635	-0.11076	-0.08021	0.02133	-0.02411	-0.05236	-0.22355	-0.22355	-0.1686	-0.15067	-0.24926	-0.21551	-0.01345	-0.11593	-0.15049	0.6004	0.65516	0.58365	0.80148	0.5868	0.43889	0.39593	0.67267	0.68989	0.83971	0.76767	0.63387	0.91353	0.93259
Dihydroxyphenylace	-0.57175	-0.4238	-0.40615	-0.47213	-0.55392	-0.10795	-0.11442	0.12309	0.00025	0.41892	0.56696	0.15175	0.09565	0.14645	-0.19215	-0.23386	-0.20161	-0.18931	-0.2204	-0.18166	-0.33996	-0.10597	-0.10419	0.00319	-0.03445	-0.0674	-0.23789	-0.23789	-0.20145	-0.19542	-0.27934	-0.26141	-0.06709	-0.17415	-0.21482	0.4647	0.52623	0.49132	0.75135	0.53131	0.43807	0.46734	0.67367	0.70113	0.819	0.75442	0.70745	0.94812	0.87501
Hydroxy-methoxyben	-0.54993	-0.39901	-0.37812	-0.44989	-0.55176	-0.0802	-0.08009	0.06655	-0.05641	0.36788	0.5225	0.10904	0.05232	0.11238	-0.21623	-0.25509	-0.22166	-0.20915	-0.23077	-0.18968	-0.41016	-0.15651	-0.14824	-0.04622	-0.08595	-0.11419	-0.28364	-0.28364	-0.23705	-0.22649	-0.31188	-0.29176	-0.11178	-0.20727	-0.24579	0.49863	0.58922	0.5103	0.76497	0.57838	0.34575	0.40125	0.61495	0.65766	0.78287	0.74551	0.72757	0.9043	0.87074
Gallic acid-O-gluc	0.82208	0.69839	0.7022	0.49237	0.48735	0.4092	0.50354	-0.64567	-0.54979	-0.67578	-0.65761	-0.29333	-0.47133	-0.40329	-0.0213	0.02156	0.02564	0.01221	0.11776	0.13748	-0.19491	-0.42296	-0.33205	-0.41543	-0.41685	-0.38668	-0.26092	-0.26092	-0.23005	-0.1848	-0.19242	-0.14551	-0.19893	-0.14132	-0.08802	-0.08499	-0.19851	-0.44262	-0.65587	-0.59849	-0.30007	-0.87991	-0.76162	-0.69372	-0.70157	-0.7835	-0.48501	-0.85104	-0.47836
Gallic acid	0.72359	0.60177	0.60949	0.37348	0.34695	0.31507	0.43012	-0.7539	-0.67337	-0.77481	-0.74385	-0.43598	-0.60111	-0.53409	-0.1721	-0.12985	-0.1238	-0.13645	-0.02737	-0.00263	-0.3419	-0.55889	-0.47676	-0.55632	-0.55765	-0.52765	-0.40938	-0.40938	-0.37391	-0.33364	-0.33357	-0.29293	-0.35117	-0.2937	-0.24169	-0.10067	-0.18674	-0.47817	-0.6505	-0.565	-0.41755	-0.92731	-0.82856	-0.72151	-0.73662	-0.80855	-0.32812	-0.82984	-0.46726
Gallic acid-O-gluc	0.67785	0.55015	0.55617	0.37829	0.35366	0.25066	0.35952	-0.69496	-0.60743	-0.77484	-0.78019	-0.46072	-0.56775	-0.52443	-0.15779	-0.11358	-0.11502	-0.12748	-0.02951	-0.01456	-0.28987	-0.49218	-0.42837	-0.51884	-0.51132	-0.47772	-0.34509	-0.34509	-0.3161	-0.28993	-0.26141	-0.23654	-0.35169	-0.26433	-0.21216	-0.16582	-0.22486	-0.48471	-0.66735	-0.51722	-0.55016	-0.89788	-0.86954	-0.76364	-0.81077	-0.83618	-0.35007	-0.89334	-0.57724
Gallic acid-O-hexo	0.95057	0.93405	0.94244	0.76574	0.71053	0.79392	0.85831	-0.41937	-0.34494	-0.30503	-0.24064	0.11281	-0.14178	-0.01908	0.32387	0.35692	0.378	0.36754	0.47996	0.51629	-0.08687	-0.20425	-0.05497	-0.11686	-0.14399	-0.11619	-0.04363	-0.04363	0.03728	0.09752	0.03791	0.11838	0.14068	0.17706	0.22488	0.4	0.27061	0.03834	-0.23257	-0.24016	-0.03595	-0.7344	-0.38521	-0.39986	-0.29382	-0.39577	-0.58648	-0.58268	-0.07022
Gallic acid-O-gluc	0.88976	0.82703	0.83395	0.65243	0.60709	0.61057	0.69994	-0.55423	-0.46815	-0.5188	-0.48136	-0.12035	-0.32298	-0.22755	0.14617	0.18602	0.19787	0.18662	0.29652	0.32757	-0.17103	-0.32943	-0.20769	-0.28653	-0.29999	-0.26782	-0.16484	-0.16484	-0.10106	-0.05011	-0.07626	-0.01437	-0.05294	0.0078	0.0611	0.1868	0.08304	-0.17334	-0.42439	-0.36257	-0.26614	-0.84367	-0.61222	-0.56786	-0.53112	-0.60159	-0.52321	-0.75144	-0.29301
Gallic acid-O-gluc	0.88484	0.79833	0.80543	0.59852	0.56942	0.55658	0.64777	-0.59886	-0.5075	-0.57115	-0.53374	-0.17019	-0.3794	-0.28836	0.08888	0.12965	0.14051	0.12781	0.23978	0.26749	-0.18467	-0.37242	-0.25728	-0.33526	-0.34656	-0.31603	-0.2073	-0.2073	-0.15608	-0.10565	-0.12974	-0.06964	-0.10031	-0.04617	0.00757	0.09721	-0.01876	-0.27423	-0.51165	-0.46867	-0.23481	-0.86757	-0.65561	-0.6009	-0.57588	-0.6637	-0.51687	-0.77626	-0.33998
Gallic acid-O-hexo	0.89365	0.78585	0.78358	0.54543	0.56715	0.5369	0.6056	-0.54801	-0.45741	-0.51491	-0.46154	-0.09326	-0.34073	-0.25027	0.10846	0.14536	0.15604	0.14375	0.24797	0.2739	-0.08246	-0.33144	-0.21891	-0.28362	-0.29486	-0.27505	-0.16994	-0.16994	-0.13843	-0.06897	-0.12962	-0.05863	-0.02212	-0.01619	0.03159	0.00097	-0.16018	-0.36636	-0.59465	-0.65178	0.03422	-0.77902	-0.56371	-0.54163	-0.50322	-0.64847	-0.57186	-0.70599	-0.30522
Gallic acid-O-hexo	0.95507	0.87791	0.87219	0.68176	0.70648	0.66812	0.71256	-0.38429	-0.29078	-0.33763	-0.29116	0.10508	-0.14964	-0.05342	0.30062	0.33492	0.34606	0.33491	0.43157	0.45639	0.06361	-0.1567	-0.03072	-0.09357	-0.10864	-0.08904	0.00801	0.00801	0.04677	0.12005	0.04703	0.12608	0.17505	0.17728	0.22327	0.12078	-0.05321	-0.20965	-0.47836	-0.55295	0.1509	-0.6801	-0.41389	-0.43638	-0.37796	-0.52035	-0.69366	-0.64672	-0.22483
Dihydroxybenzoic a	-0.32097	-0.23667	-0.21079	-0.11713	-0.27058	-0.12733	-0.08405	-0.08797	-0.13688	-0.06375	-0.08266	-0.25177	-0.11692	-0.12743	-0.20136	-0.20757	-0.19945	-0.19862	-0.19255	-0.19088	-0.35084	-0.15641	-0.18075	-0.18154	-0.1844	-0.16853	-0.20293	-0.20293	-0.14156	-0.21534	-0.11239	-0.15809	-0.30655	-0.20075	-0.20755	0.27931	0.43483	0.31619	0.39861	0.635	-0.68373	-0.05276	-0.08845	-0.01921	-0.01145	0.15052	0.43485	0.09512	0.08931
Ferulic acid	0.41453	0.4224	0.43624	0.45312	0.33878	0.35392	0.41635	-0.27126	-0.22528	-0.28333	-0.29564	-0.12305	-0.13641	-0.08738	0.10855	0.13406	0.13758	0.13414	0.19375	0.20814	-0.19364	-0.14233	-0.08164	-0.14506	-0.14869	-0.11059	-0.05952	-0.05952	0.01314	0.00659	0.04987	0.06722	-0.06993	0.03162	0.06257	0.29696	0.33693	0.12019	0.01499	0.14168	-0.60829	-0.49281	-0.40423	-0.35865	-0.34506	-0.23481	-0.17245	-0.46441	-0.18704
Dimethoxy-hydroxyc	-0.01752	0.0103	0.02978	0.1496	0.03008	-0.02171	0.03019	-0.13929	-0.12765	-0.24168	-0.32156	-0.28915	-0.13922	-0.16255	-0.07476	-0.05815	-0.0668	-0.06865	-0.04977	-0.05787	-0.21383	-0.09421	-0.10613	-0.16037	-0.1477	-0.11535	-0.07358	-0.07358	-0.02926	-0.08643	0.03215	-0.01207	-0.24694	-0.09081	-0.074	0.11328	0.24682	0.13543	0.08002	0.41935	-0.86837	-0.26861	-0.37752	-0.31652	-0.36467	-0.17741	0.08484	-0.34451	-0.28311
Ferulic acid-O-hex	0.10616	0.12695	0.14925	0.21953	0.09207	0.07241	0.14406	-0.23813	-0.21644	-0.30756	-0.36926	-0.30102	-0.19854	-0.20158	-0.07037	-0.04977	-0.05422	-0.05784	-0.02172	-0.02129	-0.26442	-0.16812	-0.15716	-0.21628	-0.20968	-0.17431	-0.12702	-0.12702	-0.07626	-0.12433	-0.01378	-0.04336	-0.25923	-0.10971	-0.0847	0.15929	0.27051	0.11386	0.03341	0.35571	-0.84986	-0.385	-0.44025	-0.36235	-0.39997	-0.24088	0.03119	-0.4079	-0.27532
Ferulic acid-O-hex	0.05148	0.07396	0.09497	0.1737	0.05305	0.01835	0.08139	-0.22045	-0.21073	-0.31449	-0.38482	-0.33095	-0.20981	-0.2244	-0.10239	-0.08131	-0.08868	-0.09089	-0.05898	-0.06205	-0.27232	-0.1684	-0.16742	-0.2267	-0.21569	-0.18368	-0.13335	-0.13335	-0.0866	-0.13197	-0.02716	-0.0637	-0.29104	-0.13255	-0.11141	0.11157	0.23105	0.09886	0.01158	0.37326	-0.86605	-0.34811	-0.43656	-0.38624	-0.41297	-0.25872	0.05662	-0.40123	-0.29487
Dihydroxybenzoic a	-0.11933	-0.27228	-0.30078	-0.10076	0.05306	-0.49734	-0.55327	0.24445	0.32115	-0.14786	-0.35159	-0.17921	0.05908	-0.09027	-0.00835	0.0069	-0.04299	-0.04868	-0.10742	-0.17962	0.50923	0.32072	0.20188	0.14373	0.204	0.21305	0.33377	0.33377	0.22302	0.17064	0.29814	0.2203	0.02769	0.09298	0.0957	-0.83167	-0.82708	-0.57732	-0.63548	-0.45665	-0.28967	0.12615	-0.34991	-0.37959	-0.58697	-0.4677	-0.33662	-0.50719	-0.85017
Hydroxybenzoic aci	-0.02614	-0.25095	-0.26358	-0.38487	-0.26779	-0.57593	-0.52666	-0.49488	-0.43708	-0.7486	-0.8185	-0.71007	-0.64149	-0.72256	-0.5781	-0.55399	-0.58069	-0.59091	-0.57803	-0.60996	-0.13927	-0.43594	-0.51962	-0.5666	-0.52295	-0.51889	-0.39915	-0.39915	-0.48958	-0.50196	-0.429	-0.47363	-0.56717	-0.55114	-0.5347	-0.91864	-0.9483	-0.98582	-0.94125	-0.86367	-0.35218	-0.40145	-0.76474	-0.64338	-0.81954	-0.83571	0.01398	-0.6182	-0.79903
Gentisic acid	-0.29045	-0.38516	-0.36901	-0.36736	-0.42217	-0.54754	-0.46046	-0.47113	-0.46314	-0.66547	-0.74221	-0.79549	-0.60613	-0.67758	-0.61847	-0.60073	-0.61767	-0.6235	-0.61154	-0.6304	-0.44843	-0.47366	-0.55628	-0.60257	-0.57043	-0.54981	-0.48097	-0.48097	-0.49798	-0.56287	-0.41743	-0.49424	-0.72663	-0.60266	-0.58838	-0.45291	-0.31528	-0.46108	-0.37157	-0.05909	-0.96855	-0.36667	-0.70868	-0.55009	-0.68482	-0.53156	0.38544	-0.44512	-0.57371
[truncated: 23 more columns]
