# Supplementary material for: Identification, Bioaccessibility, and Antioxidant Properties of Phenolic Compounds in Carob Syrup
Source: Foods. 2024 Jul 11;13(14):2196. doi: 10.3390/foods13142196 (PMC11276241; doi:10.3390/foods13142196)
Supplement: Supplementary file 1 [file foods-13-02196-s001.zip › Supplementary_materials/Table_S6.xlsx]

## Sheet: pval_corr_table
Table S6. P-values from Pearson correlation of the different variables determined in carob syrup samples after in vitro digestion. Highlighted cells show significant correlation
	Gallic acid-O-hexo	Gallic acid-O-hexo	Gallic acid-O-hexo	malonyl gallic aci	Gallic acid-O-hexo	Methyl-quercetin i	Myricetin-O-rhamno	FRAP	Ellagic acid	ABTS	Hydroxybenzoic aci	Gallic acid-O-hexo	Tetra-hydroxyflava	Vanillic acid-O-he	Quercetin-3-O-pent	Luteolin	Quercetin-3-O-pent	quercetin-3-O-rham	Tri-hydroxy-methox	Quercetin-3-O-gluc	Tetra-hydroxyflava	Apigenin-7-O-gluco	luteolin-7-O-gluco	Naringenin-O-hexos	Naringenin isomer	Total MS	Naringenin	Tetra-hydroxyflava	Naringenin-O-hexos	Quercetin glucosid	Naringenin-O-hexos	Vanillic acid-O-he	Tetra-hydroxyflava	Luteolin-O-rhamnos	Quercetin-3-O-pent	p-coumaric acid	Ferulic acid-O-hex	Caffeoyl-hexose is	Hydroxybenzoic aci	Hydroxybenzoic aci	OH	Catechin	Folin	Epicatechin	Caffeoyl-hexose is	Syringic acid-O-he	Hydroxybenzoic aci	Protocatechuic aci	Hydroxycinnamic ac
Gallic acid-O-hexo	NA	1.3119e-09	2.9869e-09	4.0432e-05	4.7679e-05	0.00016493	6.6827e-05	0.4547	0.68289	0.59154	0.66665	0.28486	0.83123	0.56192	0.051484	0.036368	0.031518	0.035479	0.010715	0.0074904	0.52359	0.91235	0.54144	0.70895	0.76262	0.69478	0.4814	0.4814	0.35484	0.24259	0.35484	0.22005	0.1883	0.15474	0.108	0.24294	0.55776	0.89317	0.32221	0.25506	0.65602	0.020332	0.31284	0.20429	0.34956	0.19115	0.00049841	0.018149	0.61901
Gallic acid-O-hexo	1.3119e-09	NA	0	1.3316e-06	9.047e-06	6.7826e-07	1.9112e-07	0.75016	0.96329	0.93179	0.8089	0.094966	0.46855	0.24531	0.012598	0.0085042	0.006335	0.0071657	0.0013664	0.00065239	0.46083	0.64904	0.30664	0.41037	0.47308	0.42251	0.31075	0.31075	0.18836	0.11443	0.20852	0.1081	0.070902	0.058586	0.038242	0.046807	0.17226	0.34678	0.84459	0.70598	0.462	0.066948	0.7381	0.5112	0.81848	0.56897	0.00089732	0.10159	0.86801
Gallic acid-O-hexo	2.9869e-09	0	NA	2.1987e-06	1.9761e-05	5.057e-07	9.6606e-08	0.69564	0.89904	0.95958	0.82602	0.10733	0.50955	0.26847	0.016003	0.011011	0.0081418	0.0092065	0.0017719	0.00087061	0.53746	0.71095	0.34662	0.45465	0.52411	0.46967	0.35687	0.35687	0.21929	0.13909	0.24206	0.13027	0.087684	0.070823	0.047212	0.038756	0.14849	0.33124	0.88037	0.74979	0.49325	0.05876	0.72377	0.49765	0.82898	0.5739	0.0015141	0.10827	0.82576
malonyl gallic aci	4.0432e-05	1.3316e-06	2.1987e-06	NA	1.6383e-10	6.7798e-06	4.4059e-05	0.36493	0.22535	0.30953	0.36586	0.010496	0.055299	0.023899	8.5274e-05	3.5082e-05	2.7257e-05	3.5057e-05	2.2313e-06	1.471e-06	0.07299	0.079294	0.020122	0.041136	0.049626	0.037179	0.018218	0.018218	0.0065536	0.0034717	0.0068717	0.0022419	0.0037036	0.0010782	0.00047396	0.043228	0.12211	0.10084	0.73698	0.66285	0.60883	0.41006	0.80028	0.76211	0.96597	0.98669	2.6618e-05	0.15012	0.96872
Gallic acid-O-hexo	4.7679e-05	9.047e-06	1.9761e-05	1.6383e-10	NA	0.00011755	0.00054489	0.27006	0.14068	0.30094	0.39382	0.0083943	0.039759	0.020199	3.9181e-05	1.3793e-05	1.4707e-05	1.9601e-05	2.4466e-06	2.653e-06	0.020558	0.041275	0.0098757	0.023738	0.026907	0.01987	0.0067277	0.0067277	0.0028196	0.001206	0.0027116	0.00078852	0.0015451	0.00044508	0.00016693	0.14736	0.33189	0.21265	0.96762	0.98316	0.46755	0.50863	0.83134	0.73866	0.89975	0.87704	2.0462e-07	0.10497	0.69939
Methyl-quercetin i	0.00016493	6.7826e-07	5.057e-07	6.7798e-06	0.00011755	NA	2.0955e-10	0.68262	0.58924	0.24765	0.14663	0.0070708	0.12383	0.033927	0.0016888	0.0013377	0.00066226	0.00072588	7.7539e-05	1.691e-05	0.40614	0.33591	0.11071	0.1301	0.18045	0.1621	0.16574	0.16574	0.071771	0.037124	0.10571	0.044116	0.012903	0.013216	0.0092599	0.00066227	0.0077041	0.023619	0.26705	0.4616	0.16259	0.40856	0.39077	0.75094	0.29331	0.45933	0.0099544	0.72338	0.16573
Myricetin-O-rhamno	6.6827e-05	1.9112e-07	9.6606e-08	4.4059e-05	0.00054489	2.0955e-10	NA	0.88345	0.99811	0.51366	0.31934	0.038011	0.32672	0.12334	0.011811	0.0096115	0.0059652	0.006229	0.0013507	0.00037555	0.72478	0.67393	0.2967	0.3412	0.43141	0.39635	0.39332	0.39332	0.21427	0.12805	0.27012	0.13661	0.05894	0.05944	0.042722	0.0008463	0.0091892	0.052556	0.37075	0.59032	0.27256	0.18524	0.6504	0.83896	0.44527	0.69656	0.024508	0.58642	0.19347
FRAP	0.4547	0.75016	0.69564	0.36493	0.27006	0.68262	0.88345	NA	1.1396e-11	2.6521e-06	0.00045629	0.00052869	1.3309e-07	1.8426e-05	0.0028166	0.0043183	0.0060713	0.0052471	0.02146	0.036529	0.00052142	2.0607e-08	1.0806e-06	1.6692e-07	5.3681e-08	1.4035e-07	5.1466e-06	5.1466e-06	1.8659e-05	8.2779e-05	4.3835e-05	0.00011566	0.00026288	0.0002302	0.00058741	0.46461	0.42821	0.017436	0.042313	0.042148	0.15699	0.00013038	0.00091086	0.049718	0.031216	0.0073995	0.22264	0.1232	0.47271
Ellagic acid	0.68289	0.96329	0.89904	0.22535	0.14068	0.58924	0.99811	1.1396e-11	NA	2.0662e-05	0.0015793	0.00040827	4.6244e-08	1.2586e-05	0.00091508	0.0013964	0.0022916	0.0019824	0.010481	0.01985	5.8818e-05	8.2947e-12	3.3532e-08	1.1044e-08	8.1462e-10	1.9782e-09	8.6597e-08	8.6597e-08	1.2647e-06	1.0603e-05	2.3309e-06	1.0653e-05	8.1585e-05	4.4248e-05	0.00011464	0.56413	0.54445	0.032062	0.094635	0.082018	0.19107	0.0012005	0.0043294	0.07019	0.077018	0.022135	0.10178	0.27816	0.72478
ABTS	0.59154	0.93179	0.95958	0.30953	0.30094	0.24765	0.51366	2.6521e-06	2.0662e-05	NA	3.0143e-09	7.355e-06	2.3181e-07	3.5571e-07	0.0019885	0.0037056	0.0035591	0.0029256	0.010194	0.012671	0.014137	8.1192e-05	5.0144e-05	3.8394e-06	1.0058e-05	2.0816e-05	0.00065645	0.00065645	0.00042912	0.00064614	0.001608	0.0012752	0.00014989	0.00045334	0.0011014	0.044518	0.045473	0.00021005	0.00068937	0.0067155	0.018329	0.00071839	2.3807e-07	0.0016427	0.0001361	3.043e-05	0.44821	0.0085686	0.029209
Hydroxybenzoic aci	0.66665	0.8089	0.82602	0.36586	0.39382	0.14663	0.31934	0.00045629	0.0015793	3.0143e-09	NA	1.1327e-05	3.9436e-05	7.4795e-06	0.0060655	0.010662	0.0084527	0.007147	0.017087	0.015921	0.066995	0.0030702	0.0014403	0.00024444	0.00059328	0.00098171	0.0099783	0.0099783	0.0055554	0.0048108	0.016519	0.011004	0.00076284	0.0032575	0.0059773	0.0095449	0.010755	4.5795e-05	7.5313e-05	0.0065414	0.0034637	0.0026113	9.4829e-10	0.00032064	5.4621e-07	5.3927e-07	0.68124	0.0013101	0.0018584
Gallic acid-O-hexo	0.28486	0.094966	0.10733	0.010496	0.0083943	0.0070708	0.038011	0.00052869	0.00040827	7.355e-06	1.1327e-05	NA	3.6106e-07	4.3182e-10	5.3792e-07	2.2341e-06	1.1101e-06	7.9055e-07	7.7763e-06	8.9884e-06	0.003387	0.00012841	4.6335e-06	9.5051e-07	5.8076e-06	7.9561e-06	9.4281e-05	9.4281e-05	1.5286e-05	4.3628e-06	0.00013689	2.4375e-05	9.3699e-09	4.3274e-07	1.2272e-06	0.012925	0.032417	0.00057637	0.016281	0.075051	0.006528	0.055854	0.00054415	0.029456	0.0045406	0.0047519	0.031214	0.17929	0.07069
Tetra-hydroxyflava	0.83123	0.46855	0.50955	0.055299	0.039759	0.12383	0.32672	1.3309e-07	4.6244e-08	2.3181e-07	3.9436e-05	3.6106e-07	NA	4.6418e-11	1.0911e-05	2.9184e-05	4.0034e-05	3.0511e-05	0.00037394	0.00075454	0.00028834	9.2968e-09	2.5289e-10	7.2387e-14	8.5913e-12	4.5294e-11	1.8255e-07	1.8255e-07	4.5263e-08	1.8317e-07	8.7499e-07	6.4359e-07	2.9373e-07	2.2297e-07	1.3031e-06	0.10443	0.11867	0.0015934	0.018829	0.029482	0.070437	0.0061195	0.00063208	0.030909	0.014893	0.0041767	0.062569	0.18557	0.26272
Vanillic acid-O-he	0.56192	0.24531	0.26847	0.023899	0.020199	0.033927	0.12334	1.8426e-05	1.2586e-05	3.5571e-07	7.4795e-06	4.3182e-10	4.6418e-11	NA	1.4727e-06	5.5086e-06	5.0006e-06	3.4162e-06	5.2461e-05	8.6576e-05	0.0014353	3.2501e-06	5.5984e-08	2.3692e-09	4.3954e-08	6.8383e-08	6.2569e-06	6.2569e-06	6.5237e-07	3.9153e-07	1.0297e-05	2.6905e-06	4.602e-08	1.1968e-07	6.172e-07	0.027894	0.038285	0.0002898	0.0087686	0.024602	0.034999	0.01867	0.00038294	0.022974	0.0059918	0.0021299	0.055729	0.16075	0.12173
Quercetin-3-O-pent	0.051484	0.012598	0.016003	8.5274e-05	3.9181e-05	0.0016888	0.011811	0.0028166	0.00091508	0.0019885	0.0060655	5.3792e-07	1.0911e-05	1.4727e-06	NA	0	0	0	1.2632e-10	2.2425e-09	0.00075937	8.041e-05	1.1325e-06	4.6428e-06	1.0708e-05	6.2003e-06	4.506e-06	4.506e-06	1.5548e-07	1.8978e-08	1.1227e-06	2.0078e-08	6.9295e-09	1.4879e-11	6.779e-13	0.03961	0.089482	0.0063472	0.14469	0.17896	0.11219	0.2831	0.043149	0.26348	0.14618	0.11561	0.00054298	0.9406	0.49715
Luteolin	0.036368	0.0085042	0.011011	3.5082e-05	1.3793e-05	0.0013377	0.0096115	0.0043183	0.0013964	0.0037056	0.010662	2.2341e-06	2.9184e-05	5.5086e-06	0	NA	0	0	2.8091e-11	9.7661e-10	0.00096875	0.00013064	2.4418e-06	1.1844e-05	2.2596e-05	1.2519e-05	6.3509e-06	6.3509e-06	3.1698e-07	3.8026e-08	1.6038e-06	2.8373e-08	2.866e-08	1.0063e-10	3.4608e-12	0.046164	0.10335	0.0093586	0.1871	0.21595	0.13669	0.349	0.063582	0.32725	0.1956	0.16001	0.00026299	0.93046	0.5776
Quercetin-3-O-pent	0.031518	0.006335	0.0081418	2.7257e-05	1.4707e-05	0.00066226	0.0059652	0.0060713	0.0022916	0.0035591	0.0084527	1.1101e-06	4.0034e-05	5.0006e-06	0	0	NA	0	1.0494e-12	7.9198e-11	0.0015059	0.00025928	6.4495e-06	2.043e-05	4.4338e-05	2.7895e-05	1.9766e-05	1.9766e-05	1.0509e-06	1.846e-07	5.2071e-06	1.9534e-07	4.2847e-08	8.4836e-10	8.7713e-11	0.029583	0.075368	0.0065724	0.15717	0.19703	0.1154	0.37228	0.056052	0.31079	0.16157	0.13704	0.00039165	0.99383	0.4801
quercetin-3-O-rham	0.035479	0.0071657	0.0092065	3.5057e-05	1.9601e-05	0.00072588	0.006229	0.0052471	0.0019824	0.0029256	0.007147	7.9055e-07	3.0511e-05	3.4162e-06	0	0	0	NA	3.396e-12	8.3299e-11	0.0016956	0.00022757	4.903e-06	1.6167e-05	3.5204e-05	2.1698e-05	1.7408e-05	1.7408e-05	9.295e-07	1.1312e-07	5.1584e-06	1.4834e-07	2.7354e-08	5.0494e-10	5.7444e-11	0.027811	0.069736	0.0055922	0.14237	0.18484	0.11025	0.35036	0.048896	0.27898	0.14698	0.125	0.00050577	0.96783	0.45464
Tri-hydroxy-methox	0.010715	0.0013664	0.0017719	2.2313e-06	2.4466e-06	7.7539e-05	0.0013507	0.02146	0.010481	0.010194	0.017087	7.7763e-06	0.00037394	5.2461e-05	1.2632e-10	2.8091e-11	1.0494e-12	3.396e-12	NA	4.774e-14	0.0061463	0.0018585	0.0001039	0.00024821	0.00045923	0.0003108	0.0002276	0.0002276	2.4785e-05	7.0129e-06	7.7476e-05	6.6886e-06	1.349e-06	1.7574e-07	5.2095e-08	0.017304	0.055811	0.0081275	0.19061	0.24493	0.12792	0.59264	0.093638	0.43639	0.20293	0.19907	0.00025044	0.8617	0.45276
Quercetin-3-O-gluc	0.0074904	0.00065239	0.00087061	1.471e-06	2.653e-06	1.691e-05	0.00037555	0.036529	0.01985	0.012671	0.015921	8.9884e-06	0.00075454	8.6576e-05	2.2425e-09	9.7661e-10	7.9198e-11	8.3299e-11	4.774e-14	NA	0.013023	0.0044379	0.00030904	0.00059788	0.0011136	0.00081939	0.00074316	0.00074316	0.00010456	2.3428e-05	0.00029234	3.0091e-05	3.8268e-06	1.3044e-06	4.4481e-07	0.0083233	0.033258	0.0056786	0.15848	0.23552	0.10667	0.67135	0.088985	0.36427	0.16805	0.18291	0.00051075	0.92132	0.34495
Tetra-hydroxyflava	0.52359	0.46083	0.53746	0.07299	0.020558	0.40614	0.72478	0.00052142	5.8818e-05	0.014137	0.066995	0.003387	0.00028834	0.0014353	0.00075937	0.00096875	0.0015059	0.0016956	0.0061463	0.013023	NA	8.1657e-06	2.642e-05	5.6011e-05	2.9909e-05	3.1433e-05	2.8195e-06	2.8195e-06	1.3567e-05	4.8564e-05	5.6503e-06	2.9742e-05	0.00020926	0.00011794	0.00013982	0.9474	0.78114	0.32837	0.81468	0.69851	0.23856	0.073705	0.16211	0.48393	0.56966	0.36223	0.0043617	0.84528	0.51027
Apigenin-7-O-gluco	0.91235	0.64904	0.71095	0.079294	0.041275	0.33591	0.67393	2.0607e-08	8.2947e-12	8.1192e-05	0.0030702	0.00012841	9.2968e-09	3.2501e-06	8.041e-05	0.00013064	0.00025928	0.00022757	0.0018585	0.0044379	8.1657e-06	NA	3.8044e-11	1.776e-10	1.5496e-12	1.2967e-12	3.1232e-11	3.1232e-11	3.7326e-09	1.7993e-07	8.6996e-09	1.187e-07	8.1932e-06	1.432e-06	4.4452e-06	0.47346	0.49559	0.030411	0.13956	0.11013	0.21418	0.0074333	0.011587	0.12799	0.12914	0.045493	0.0295	0.49899	0.85138
luteolin-7-O-gluco	0.54144	0.30664	0.34662	0.020122	0.0098757	0.11071	0.2967	1.0806e-06	3.3532e-08	5.0144e-05	0.0014403	4.6335e-06	2.5289e-10	5.5984e-08	1.1325e-06	2.4418e-06	6.4495e-06	4.903e-06	0.0001039	0.00030904	2.642e-05	3.8044e-11	NA	1.6964e-13	1.9096e-14	0	4.6336e-12	4.6336e-12	4.5017e-12	2.9511e-10	6.7645e-10	3.6162e-10	6.134e-08	1.9754e-09	1.5487e-08	0.22558	0.27448	0.011312	0.10218	0.1008	0.1366	0.02141	0.0089438	0.11988	0.091684	0.039672	0.011089	0.53279	0.63862
Naringenin-O-hexos	0.70895	0.41037	0.45465	0.041136	0.023738	0.1301	0.3412	1.6692e-07	1.1044e-08	3.8394e-06	0.00024444	9.5051e-07	7.2387e-14	2.3692e-09	4.6428e-06	1.1844e-05	2.043e-05	1.6167e-05	0.00024821	0.00059788	5.6011e-05	1.776e-10	1.6964e-13	NA	2.2204e-16	1.7319e-14	3.2015e-09	3.2015e-09	1.7939e-09	1.4694e-08	6.589e-08	5.4417e-08	7.5657e-08	3.3923e-08	2.2846e-07	0.17805	0.21574	0.0058568	0.05276	0.068539	0.077803	0.0088004	0.0022035	0.061483	0.037039	0.013876	0.028829	0.30939	0.42535
Naringenin isomer	0.76262	0.47308	0.52411	0.049626	0.026907	0.18045	0.43141	5.3681e-08	8.1462e-10	1.0058e-05	0.00059328	5.8076e-06	8.5913e-12	4.3954e-08	1.0708e-05	2.2596e-05	4.4338e-05	3.5204e-05	0.00045923	0.0011136	2.9909e-05	1.5496e-12	1.9096e-14	2.2204e-16	NA	0	2.5785e-10	2.5785e-10	9.5398e-10	1.6866e-08	2.4451e-08	3.6332e-08	2.9289e-07	8.2218e-08	4.5902e-07	0.25648	0.29765	0.010826	0.075877	0.085429	0.10476	0.0082412	0.0037016	0.075691	0.05736	0.021914	0.027165	0.36532	0.54984
Total MS	0.69478	0.42251	0.46967	0.037179	0.01987	0.1621	0.39635	1.4035e-07	1.9782e-09	2.0816e-05	0.00098171	7.9561e-06	4.5294e-11	6.8383e-08	6.2003e-06	1.2519e-05	2.7895e-05	2.1698e-05	0.0003108	0.00081939	3.1433e-05	1.2967e-12	0	1.7319e-14	0	NA	3.2306e-11	3.2306e-11	1.5712e-10	6.4524e-09	5.0846e-09	7.044e-09	2.618e-07	3.0416e-08	1.8758e-07	0.25497	0.294	0.011478	0.085599	0.087299	0.13345	0.01243	0.0059321	0.093521	0.075014	0.028983	0.02061	0.43877	0.61045
Naringenin	0.4814	0.31075	0.35687	0.018218	0.0067277	0.16574	0.39332	5.1466e-06	8.6597e-08	0.00065645	0.0099783	9.4281e-05	1.8255e-07	6.2569e-06	4.506e-06	6.3509e-06	1.9766e-05	1.7408e-05	0.0002276	0.00074316	2.8195e-06	3.1232e-11	4.6336e-12	3.2015e-09	2.5785e-10	3.2306e-11	NA	0	3.2139e-12	1.5811e-09	3.0789e-12	9.0852e-11	1.1389e-06	2.43e-08	6.6299e-08	0.44124	0.51938	0.044737	0.25759	0.20209	0.24635	0.039171	0.03783	0.25221	0.24965	0.12323	0.0042117	0.86118	0.95186
Tetra-hydroxyflava	0.4814	0.31075	0.35687	0.018218	0.0067277	0.16574	0.39332	5.1466e-06	8.6597e-08	0.00065645	0.0099783	9.4281e-05	1.8255e-07	6.2569e-06	4.506e-06	6.3509e-06	1.9766e-05	1.7408e-05	0.0002276	0.00074316	2.8195e-06	3.1232e-11	4.6336e-12	3.2015e-09	2.5785e-10	3.2306e-11	0	NA	3.2139e-12	1.5811e-09	3.0789e-12	9.0852e-11	1.1389e-06	2.43e-08	6.6299e-08	0.44124	0.51938	0.044737	0.25759	0.20209	0.24635	0.039171	0.03783	0.25221	0.24965	0.12323	0.0042117	0.86118	0.95186
Naringenin-O-hexos	0.35484	0.18836	0.21929	0.0065536	0.0028196	0.071771	0.21427	1.8659e-05	1.2647e-06	0.00042912	0.0055554	1.5286e-05	4.5263e-08	6.5237e-07	1.5548e-07	3.1698e-07	1.0509e-06	9.295e-07	2.4785e-05	0.00010456	1.3567e-05	3.7326e-09	4.5017e-12	1.7939e-09	9.5398e-10	1.5712e-10	3.2139e-12	3.2139e-12	NA	1.5949e-11	1.4566e-13	2.6334e-13	1.5406e-07	1.2573e-10	8.1758e-10	0.22441	0.28488	0.01614	0.15898	0.12531	0.23559	0.059934	0.029552	0.23237	0.18419	0.086217	0.0037837	0.81228	0.83066
Quercetin glucosid	0.24259	0.11443	0.13909	0.0034717	0.001206	0.037124	0.12805	8.2779e-05	1.0603e-05	0.00064614	0.0048108	4.3628e-06	1.8317e-07	3.9153e-07	1.8978e-08	3.8026e-08	1.846e-07	1.1312e-07	7.0129e-06	2.3428e-05	4.8564e-05	1.7993e-07	2.9511e-10	1.4694e-08	1.6866e-08	6.4524e-09	1.5811e-09	1.5811e-09	1.5949e-11	NA	1.697e-09	9.9261e-12	1.775e-08	3.1488e-11	1.159e-10	0.17848	0.23466	0.014951	0.16507	0.16521	0.15159	0.07581	0.0277	0.21391	0.15858	0.083395	0.002342	0.82531	0.71211
Naringenin-O-hexos	0.35484	0.20852	0.24206	0.0068717	0.0027116	0.10571	0.27012	4.3835e-05	2.3309e-06	0.001608	0.016519	0.00013689	8.7499e-07	1.0297e-05	1.1227e-06	1.6038e-06	5.2071e-06	5.1584e-06	7.7476e-05	0.00029234	5.6503e-06	8.6996e-09	6.7645e-10	6.589e-08	2.4451e-08	5.0846e-09	3.0789e-12	3.0789e-12	1.4566e-13	1.697e-09	NA	1.7644e-12	2.599e-06	8.7592e-09	1.3797e-08	0.33594	0.39871	0.032885	0.24766	0.15429	0.38883	0.080253	0.067176	0.33305	0.32095	0.15256	0.0025633	0.97202	0.9007
Vanillic acid-O-he	0.22005	0.1081	0.13027	0.0022419	0.00078852	0.044116	0.13661	0.00011566	1.0653e-05	0.0012752	0.011004	2.4375e-05	6.4359e-07	2.6905e-06	2.0078e-08	2.8373e-08	1.9534e-07	1.4834e-07	6.6886e-06	3.0091e-05	2.9742e-05	1.187e-07	3.6162e-10	5.4417e-08	3.6332e-08	7.044e-09	9.0852e-11	9.0852e-11	2.6334e-13	9.9261e-12	1.7644e-12	NA	1.0492e-07	1.506e-11	2.247e-11	0.21308	0.28639	0.021315	0.21353	0.17399	0.26373	0.1132	0.052819	0.2842	0.25396	0.13953	0.0012174	0.99644	0.91821
Tetra-hydroxyflava	0.1883	0.070902	0.087684	0.0037036	0.0015451	0.012903	0.05894	0.00026288	8.1585e-05	0.00014989	0.00076284	9.3699e-09	2.9373e-07	4.602e-08	6.9295e-09	2.866e-08	4.2847e-08	2.7354e-08	1.349e-06	3.8268e-06	0.00020926	8.1932e-06	6.134e-08	7.5657e-08	2.9289e-07	2.618e-07	1.1389e-06	1.1389e-06	1.5406e-07	1.775e-08	2.599e-06	1.0492e-07	NA	5.3176e-10	1.9534e-09	0.075202	0.14849	0.0078524	0.10579	0.20611	0.026639	0.08507	0.00753	0.10939	0.051422	0.041227	0.0035659	0.5247	0.34393
Luteolin-O-rhamnos	0.15474	0.058586	0.070823	0.0010782	0.00044508	0.013216	0.05944	0.0002302	4.4248e-05	0.00045334	0.0032575	4.3274e-07	2.2297e-07	1.1968e-07	1.4879e-11	1.0063e-10	8.4836e-10	5.0494e-10	1.7574e-07	1.3044e-06	0.00011794	1.432e-06	1.9754e-09	3.3923e-08	8.2218e-08	3.0416e-08	2.43e-08	2.43e-08	1.2573e-10	3.1488e-11	8.7592e-09	1.506e-11	5.3176e-10	NA	0	0.091543	0.15528	0.0080293	0.13254	0.14911	0.11784	0.12312	0.02415	0.20872	0.12706	0.081382	0.0013923	0.79823	0.57883
Quercetin-3-O-pent	0.108	0.038242	0.047212	0.00047396	0.00016693	0.0092599	0.042722	0.00058741	0.00011464	0.0011014	0.0059773	1.2272e-06	1.3031e-06	6.172e-07	6.779e-13	3.4608e-12	8.7713e-11	5.7444e-11	5.2095e-08	4.4481e-07	0.00013982	4.4452e-06	1.5487e-08	2.2846e-07	4.5902e-07	1.8758e-07	6.6299e-08	6.6299e-08	8.1758e-10	1.159e-10	1.3797e-08	2.247e-11	1.9534e-09	0	NA	0.092934	0.16307	0.010583	0.16901	0.17918	0.1384	0.1739	0.038709	0.25141	0.1688	0.11424	0.00065909	0.93024	0.6499
p-coumaric acid	0.24294	0.046807	0.038756	0.043228	0.14736	0.00066227	0.0008463	0.46461	0.56413	0.044518	0.0095449	0.012925	0.10443	0.027894	0.03961	0.046164	0.029583	0.027811	0.017304	0.0083233	0.9474	0.47346	0.22558	0.17805	0.25648	0.25497	0.44124	0.44124	0.22441	0.17848	0.33594	0.21308	0.075202	0.091543	0.092934	NA	7.2504e-09	1.6733e-05	0.00049857	0.0072692	0.18345	0.80464	0.02761	0.078746	0.0048914	0.013208	0.71646	0.10476	0.00045023
Ferulic acid-O-hex	0.55776	0.17226	0.14849	0.12211	0.33189	0.0077041	0.0091892	0.42821	0.54445	0.045473	0.010755	0.032417	0.11867	0.038285	0.089482	0.10335	0.075368	0.069736	0.055811	0.033258	0.78114	0.49559	0.27448	0.21574	0.29765	0.294	0.51938	0.51938	0.28488	0.23466	0.39871	0.28639	0.14849	0.15528	0.16307	7.2504e-09	NA	3.6438e-06	4.8055e-05	0.00050359	0.39415	0.65157	0.028771	0.052606	0.004348	0.0041042	0.90501	0.068454	0.00049909
Caffeoyl-hexose is	0.89317	0.34678	0.33124	0.10084	0.21265	0.023619	0.052556	0.017436	0.032062	0.00021005	4.5795e-05	0.00057637	0.0015934	0.0002898	0.0063472	0.0093586	0.0065724	0.0055922	0.0081275	0.0056786	0.32837	0.030411	0.011312	0.0058568	0.010826	0.011478	0.044737	0.044737	0.01614	0.014951	0.032885	0.021315	0.0078524	0.0080293	0.010583	1.6733e-05	3.6438e-06	NA	9.5429e-07	1.7795e-05	0.18396	0.087341	0.0004282	0.0092412	0.00028795	9.3758e-05	0.69586	0.022665	0.0019192
Hydroxybenzoic aci	0.32221	0.84459	0.88037	0.73698	0.96762	0.26705	0.37075	0.042313	0.094635	0.00068937	7.5313e-05	0.016281	0.018829	0.0087686	0.14469	0.1871	0.15717	0.14237	0.19061	0.15848	0.81468	0.13956	0.10218	0.05276	0.075877	0.085599	0.25759	0.25759	0.15898	0.16507	0.24766	0.21353	0.10579	0.13254	0.16901	0.00049857	4.8055e-05	9.5429e-07	NA	7.9808e-06	0.18997	0.03218	8.5129e-05	0.00081536	7.0053e-06	5.5415e-07	0.38182	0.00030048	9.3984e-05
Hydroxybenzoic aci	0.25506	0.70598	0.74979	0.66285	0.98316	0.4616	0.59032	0.042148	0.082018	0.0067155	0.0065414	0.075051	0.029482	0.024602	0.17896	0.21595	0.19703	0.18484	0.24493	0.23552	0.69851	0.11013	0.1008	0.068539	0.085429	0.087299	0.20209	0.20209	0.12531	0.16521	0.15429	0.17399	0.20611	0.14911	0.17918	0.0072692	0.00050359	1.7795e-05	7.9808e-06	NA	0.9949	0.064504	0.010163	0.025254	0.0078901	0.00058626	0.47638	0.022059	0.024548
OH	0.65602	0.462	0.49325	0.60883	0.46755	0.16259	0.27256	0.15699	0.19107	0.018329	0.0034637	0.006528	0.070437	0.034999	0.11219	0.13669	0.1154	0.11025	0.12792	0.10667	0.23856	0.21418	0.1366	0.077803	0.10476	0.13345	0.24635	0.24635	0.23559	0.15159	0.38883	0.26373	0.026639	0.11784	0.1384	0.18345	0.39415	0.18396	0.18997	0.9949	NA	0.13003	0.0030083	0.023036	0.0026895	0.034999	0.50886	0.02972	0.012717
Catechin	0.020332	0.066948	0.05876	0.41006	0.50863	0.40856	0.18524	0.00013038	0.0012005	0.00071839	0.0026113	0.055854	0.0061195	0.01867	0.2831	0.349	0.37228	0.35036	0.59264	0.67135	0.073705	0.0074333	0.02141	0.0088004	0.0082412	0.01243	0.039171	0.039171	0.059934	0.07581	0.080253	0.1132	0.08507	0.12312	0.1739	0.80464	0.65157	0.087341	0.03218	0.064504	0.13003	NA	0.00043315	0.043626	0.0082046	0.0024379	0.6609	0.0037729	0.17794
Folin	0.31284	0.7381	0.72377	0.80028	0.83134	0.39077	0.6504	0.00091086	0.0043294	2.3807e-07	9.4829e-10	0.00054415	0.00063208	0.00038294	0.043149	0.063582	0.056052	0.048896	0.093638	0.088985	0.16211	0.011587	0.0089438	0.0022035	0.0037016	0.0059321	0.03783	0.03783	0.029552	0.0277	0.067176	0.052819	0.00753	0.02415	0.038709	0.02761	0.028771	0.0004282	8.5129e-05	0.010163	0.0030083	0.00043315	NA	0.00018143	3.2579e-08	5.1939e-07	0.8886	6.0843e-05	0.0008855
Epicatechin	0.20429	0.5112	0.49765	0.76211	0.73866	0.75094	0.83896	0.049718	0.07019	0.0016427	0.00032064	0.029456	0.030909	0.022974	0.26348	0.32725	0.31079	0.27898	0.43639	0.36427	0.48393	0.12799	0.11988	0.061483	0.075691	0.093521	0.25221	0.25221	0.23237	0.21391	0.33305	0.2842	0.10939	0.20872	0.25141	0.078746	0.052606	0.0092412	0.00081536	0.025254	0.023036	0.043626	0.00018143	NA	9.1414e-05	0.00010372	0.38839	0.00039631	0.0043769
Caffeoyl-hexose is	0.34956	0.81848	0.82898	0.96597	0.89975	0.29331	0.44527	0.031216	0.077018	0.0001361	5.4621e-07	0.0045406	0.014893	0.0059918	0.14618	0.1956	0.16157	0.14698	0.20293	0.16805	0.56966	0.12914	0.091684	0.037039	0.05736	0.075014	0.24965	0.24965	0.18419	0.15858	0.32095	0.25396	0.051422	0.12706	0.1688	0.0048914	0.004348	0.00028795	7.0053e-06	0.0078901	0.0026895	0.0082046	3.2579e-08	9.1414e-05	NA	7.0933e-08	0.4879	2.3398e-06	1.841e-06
Syringic acid-O-he	0.19115	0.56897	0.5739	0.98669	0.87704	0.45933	0.69656	0.0073995	0.022135	3.043e-05	5.3927e-07	0.0047519	0.0041767	0.0021299	0.11561	0.16001	0.13704	0.125	0.19907	0.18291	0.36223	0.045493	0.039672	0.013876	0.021914	0.028983	0.12323	0.12323	0.086217	0.083395	0.15256	0.13953	0.041227	0.081382	0.11424	0.013208	0.0041042	9.3758e-05	5.5415e-07	0.00058626	0.034999	0.0024379	5.1939e-07	0.00010372	7.0933e-08	NA	0.47598	3.0179e-05	0.00028221
Hydroxybenzoic aci	0.00049841	0.00089732	0.0015141	2.6618e-05	2.0462e-07	0.0099544	0.024508	0.22264	0.10178	0.44821	0.68124	0.031214	0.062569	0.055729	0.00054298	0.00026299	0.00039165	0.00050577	0.00025044	0.00051075	0.0043617	0.0295	0.011089	0.028829	0.027165	0.02061	0.0042117	0.0042117	0.0037837	0.002342	0.0025633	0.0012174	0.0035659	0.0013923	0.00065909	0.71646	0.90501	0.69586	0.38182	0.47638	0.50886	0.6609	0.8886	0.38839	0.4879	0.47598	NA	0.036908	0.22971
Protocatechuic aci	0.018149	0.10159	0.10827	0.15012	0.10497	0.72338	0.58642	0.1232	0.27816	0.0085686	0.0013101	0.17929	0.18557	0.16075	0.9406	0.93046	0.99383	0.96783	0.8617	0.92132	0.84528	0.49899	0.53279	0.30939	0.36532	0.43877	0.86118	0.86118	0.81228	0.82531	0.97202	0.99644	0.5247	0.79823	0.93024	0.10476	0.068454	0.022665	0.00030048	0.022059	0.02972	0.0037729	6.0843e-05	0.00039631	2.3398e-06	3.0179e-05	0.036908	NA	7.4481e-05
Hydroxycinnamic ac	0.61901	0.86801	0.82576	0.96872	0.69939	0.16573	0.19347	0.47271	0.72478	0.029209	0.0018584	0.07069	0.26272	0.12173	0.49715	0.5776	0.4801	0.45464	0.45276	0.34495	0.51027	0.85138	0.63862	0.42535	0.54984	0.61045	0.95186	0.95186	0.83066	0.71211	0.9007	0.91821	0.34393	0.57883	0.6499	0.00045023	0.00049909	0.0019192	9.3984e-05	0.024548	0.012717	0.17794	0.0008855	0.0043769	1.841e-06	0.00028221	0.22971	7.4481e-05	NA
coumaric acid-O-he	0.20679	0.5191	0.54752	0.42282	0.3008	0.58678	0.67662	0.35804	0.5889	0.021779	0.0014846	0.11788	0.27606	0.16388	0.78101	0.89469	0.79584	0.76384	0.83214	0.71975	0.59923	0.79408	0.69121	0.4375	0.54473	0.62389	0.91286	0.91286	0.95583	0.86812	0.7862	0.90558	0.46975	0.77643	0.87964	0.017617	0.0132	0.013464	0.00035989	0.044789	0.005758	0.064107	0.0003139	0.00060347	4.0703e-07	7.5646e-05	0.092224	2.8531e-07	3.1368e-08
Ferulic acid-O-hex	0.16325	0.47659	0.54639	0.53477	0.21754	0.71157	0.66595	0.86623	0.84281	0.25119	0.10805	0.69767	0.75413	0.57839	0.77923	0.70574	0.79233	0.82032	0.81761	0.92836	0.11929	0.68881	0.77164	0.95628	0.84657	0.8232	0.46688	0.46688	0.66987	0.64925	0.54835	0.57689	0.75847	0.73015	0.66633	0.0055507	0.0003047	0.0057283	0.00012279	0.00025005	0.94983	0.40948	0.082825	0.060789	0.012036	0.0062729	0.019152	0.00568	0.0011086
Gallocatechin	0.0083817	0.036101	0.043024	0.012403	0.0044522	0.31276	0.32682	0.91332	0.71694	0.31644	0.12498	0.94388	0.83978	0.91399	0.18581	0.13866	0.1702	0.18466	0.1453	0.18626	0.12845	0.42475	0.38323	0.62653	0.55536	0.46893	0.18876	0.18876	0.20839	0.20587	0.12463	0.1334	0.43689	0.2273	0.1711	0.31054	0.24246	0.28664	0.021804	0.18441	0.15296	0.08088	0.027888	0.028207	0.0039181	0.018878	0.00063998	3.6218e-06	0.00088435
Caffeoyl-hexose is	0.0070488	0.032009	0.038575	0.010441	0.0037102	0.3118	0.31763	0.93754	0.71324	0.30963	0.11236	0.95724	0.84884	0.94304	0.17724	0.13086	0.16184	0.1765	0.13737	0.17768	0.12088	0.41986	0.37649	0.62346	0.54799	0.46495	0.18015	0.18015	0.19957	0.20836	0.11715	0.1255	0.42828	0.21833	0.16273	0.32146	0.208	0.27744	0.017799	0.15679	0.14489	0.099016	0.02911	0.014815	0.0030633	0.010466	0.00035248	2.9274e-06	0.00069804
Hydroxycinnamic ac	0.097774	0.31752	0.3559	0.21817	0.099455	0.86653	0.86013	0.73197	0.9352	0.11164	0.020401	0.44803	0.67609	0.49199	0.69521	0.59624	0.69047	0.72308	0.67932	0.80828	0.18293	0.69434	0.77629	0.93987	0.93203	0.85298	0.42318	0.42318	0.54807	0.59197	0.37032	0.44048	0.96206	0.68074	0.5924	0.017954	0.0080232	0.022361	0.00032743	0.021475	0.1017	0.14405	0.0059991	0.0044245	8.99e-05	0.0008332	0.011165	1.9584e-06	4.0688e-07
Dihydroxyphenylace	0.025962	0.11543	0.13304	0.075578	0.032156	0.70176	0.6847	0.6621	0.99931	0.12013	0.027526	0.58929	0.73455	0.6025	0.49266	0.40154	0.47119	0.4992	0.42991	0.51702	0.21506	0.707	0.71175	0.99099	0.903	0.81138	0.39322	0.39322	0.47156	0.4852	0.31332	0.34664	0.81221	0.53478	0.44198	0.080944	0.043897	0.062893	0.001241	0.041534	0.10242	0.079005	0.0058969	0.003588	0.00018789	0.0011541	0.0031765	7.7059e-08	1.951e-05
Hydroxy-methoxyben	0.033683	0.14067	0.16464	0.092448	0.032975	0.7763	0.77661	0.81372	0.84173	0.17732	0.045696	0.69888	0.85309	0.69007	0.43891	0.35884	0.42723	0.4544	0.40796	0.49834	0.1289	0.57751	0.59802	0.87007	0.76071	0.68532	0.30561	0.30561	0.39496	0.41696	0.25779	0.29137	0.69165	0.45857	0.37722	0.058498	0.020813	0.051947	0.000892	0.023905	0.20685	0.13825	0.014697	0.0077047	0.0005585	0.001421	0.0021095	3.7e-06	2.4018e-05
Gallic acid-O-gluc	0.00016934	0.0037793	0.0035156	0.06225	0.065379	0.12988	0.055674	0.0093246	0.033739	0.0056866	0.0077119	0.28865	0.076139	0.13607	0.93993	0.9392	0.92772	0.96555	0.67596	0.62513	0.48636	0.11624	0.22661	0.12357	0.12217	0.1545	0.34758	0.34758	0.40947	0.50966	0.49204	0.60486	0.47723	0.6154	0.75509	0.76329	0.47818	0.098491	0.0079324	0.018419	0.2772	1.5228e-05	0.00096928	0.0041238	0.0035581	0.00054895	0.066877	5.7452e-05	0.071272
Gallic acid	0.0022937	0.017625	0.01586	0.1703	0.20517	0.2527	0.10953	0.0011686	0.0059272	0.00069317	0.0014758	0.10426	0.017783	0.040286	0.53967	0.64462	0.66026	0.62775	0.92287	0.99259	0.21228	0.030326	0.072364	0.031264	0.030777	0.043227	0.12969	0.12969	0.16977	0.22425	0.22437	0.28934	0.19934	0.28803	0.3855	0.7211	0.50516	0.071402	0.0086436	0.028187	0.12147	6.5526e-07	0.0001353	0.0023946	0.001735	0.0002634	0.2325	0.00012928	0.079067
Gallic acid-O-gluc	0.0054848	0.033599	0.031318	0.16443	0.19596	0.36753	0.18813	0.0040305	0.016316	0.00069253	0.00060069	0.083933	0.027264	0.044759	0.57436	0.68691	0.68315	0.65073	0.91684	0.95893	0.29464	0.062368	0.11114	0.047506	0.051404	0.07171	0.20777	0.20777	0.25106	0.29454	0.34665	0.39601	0.19863	0.3411	0.44778	0.55479	0.42039	0.067072	0.0065659	0.04833	0.033593	5.5541e-06	2.5425e-05	0.00092195	0.00024559	0.00010267	0.20085	7.2856e-06	0.02425
Gallic acid-O-hexo	5.6602e-08	3.5393e-07	1.4917e-07	0.00087483	0.00299	0.00040937	4.2281e-05	0.11969	0.20798	0.26894	0.38761	0.68895	0.61423	0.94619	0.23896	0.19158	0.16478	0.17774	0.070196	0.048803	0.7582	0.46527	0.84572	0.67832	0.60867	0.68006	0.87729	0.87729	0.89507	0.72954	0.89329	0.67433	0.61702	0.52787	0.42035	0.1396	0.3293	0.8921	0.40421	0.3886	0.89879	0.0018214	0.15622	0.13975	0.28781	0.14422	0.021563	0.02264	0.80362
Gallic acid-O-gluc	8.9529e-06	0.00014276	0.00011145	0.0083815	0.016393	0.015623	0.0036705	0.032039	0.078418	0.047528	0.069269	0.6692	0.24032	0.41472	0.60319	0.50683	0.47963	0.50543	0.28321	0.23331	0.54222	0.23051	0.45763	0.3005	0.27734	0.33452	0.55715	0.55715	0.72007	0.85925	0.78705	0.95947	0.85135	0.97799	0.82875	0.50502	0.7686	0.53671	0.11488	0.18413	0.33767	7.7195e-05	0.015269	0.027228	0.041622	0.017668	0.045348	0.0012384	0.28921
Gallic acid-O-gluc	1.1744e-05	0.00035974	0.00029026	0.01841	0.026714	0.031166	0.009023	0.018328	0.053467	0.026152	0.040443	0.54423	0.16309	0.29728	0.75276	0.64514	0.61744	0.64988	0.38937	0.33513	0.50998	0.17162	0.3546	0.22187	0.20571	0.25116	0.4585	0.4585	0.57857	0.70786	0.64491	0.80521	0.72207	0.87021	0.97863	0.73035	0.9471	0.32262	0.051226	0.078042	0.39956	2.789e-05	0.0079658	0.017833	0.024664	0.0069787	0.048507	0.00066711	0.21503
Gallic acid-O-hexo	7.1539e-06	0.00051447	0.0005477	0.035468	0.027464	0.03905	0.016732	0.034435	0.086473	0.049514	0.083307	0.74096	0.21396	0.36831	0.70043	0.60522	0.57867	0.60927	0.37288	0.32324	0.77017	0.22751	0.43311	0.30565	0.28603	0.32111	0.54484	0.54484	0.62271	0.80704	0.64523	0.83558	0.93765	0.95434	0.91101	0.99726	0.56849	0.17925	0.019384	0.0084696	0.90365	0.00061985	0.028631	0.03703	0.055856	0.0089238	0.025926	0.0032681	0.26863
Gallic acid-O-hexo	3.0736e-08	1.6871e-05	2.2398e-05	0.0051211	0.0032367	0.0064811	0.002872	0.15729	0.29307	0.21843	0.2924	0.70936	0.59453	0.85003	0.27627	0.22238	0.20641	0.22239	0.10822	0.087265	0.82182	0.57703	0.91347	0.74013	0.69995	0.75233	0.97739	0.97739	0.86854	0.67	0.86782	0.65434	0.53263	0.52733	0.42379	0.66808	0.85062	0.4533	0.071271	0.032524	0.59139	0.0052728	0.12512	0.1039	0.16483	0.046751	0.0041288	0.0091729	0.42046
Dihydroxybenzoic a	0.24343	0.39573	0.4508	0.67762	0.32936	0.65112	0.76585	0.75524	0.62666	0.82144	0.76963	0.36534	0.67816	0.65085	0.47176	0.45791	0.47605	0.47794	0.49175	0.49559	0.1998	0.57776	0.51916	0.5173	0.5106	0.54822	0.46822	0.46822	0.6148	0.44084	0.69005	0.57362	0.26645	0.47313	0.45794	0.31338	0.10528	0.25093	0.14111	0.010978	0.004945	0.85186	0.75394	0.94582	0.9677	0.59234	0.10526	0.73595	0.75159
Ferulic acid	0.12447	0.11677	0.10403	0.089843	0.21675	0.19559	0.12266	0.32809	0.41952	0.30616	0.2847	0.66219	0.62784	0.75682	0.70017	0.63385	0.62487	0.63363	0.48901	0.45663	0.48925	0.61285	0.77241	0.60599	0.5969	0.69479	0.83311	0.83311	0.96292	0.9814	0.85991	0.81185	0.8044	0.91094	0.82468	0.28245	0.21944	0.66963	0.95772	0.61448	0.016125	0.061979	0.13507	0.18927	0.20782	0.39957	0.53882	0.08116	0.50447
Dimethoxy-hydroxyc	0.95058	0.97094	0.9161	0.59463	0.91526	0.9388	0.91493	0.62055	0.65029	0.38551	0.24251	0.2959	0.62072	0.56273	0.79117	0.83691	0.81302	0.80793	0.86017	0.83769	0.44414	0.73842	0.70659	0.56804	0.59937	0.68227	0.7944	0.7944	0.91755	0.7594	0.90944	0.96593	0.37492	0.74756	0.79324	0.6877	0.37517	0.63034	0.77681	0.11972	2.6869e-05	0.33303	0.16536	0.2504	0.18141	0.52703	0.76369	0.20858	0.30656
Ferulic acid-O-hex	0.70649	0.65209	0.59549	0.43178	0.74416	0.7976	0.60848	0.39274	0.43845	0.26479	0.17557	0.27561	0.4781	0.47125	0.8032	0.86017	0.84782	0.83776	0.93877	0.93998	0.34092	0.54923	0.57592	0.4388	0.45323	0.53439	0.65192	0.65192	0.78708	0.65888	0.96111	0.87806	0.35083	0.69711	0.76409	0.57069	0.3295	0.68617	0.9059	0.19319	6.0292e-05	0.15647	0.10053	0.18442	0.13963	0.38714	0.91214	0.13123	0.32062
Ferulic acid-O-hex	0.85541	0.79336	0.73637	0.53584	0.85107	0.94825	0.77307	0.42981	0.45091	0.25361	0.15667	0.22825	0.45296	0.42138	0.71652	0.77329	0.7533	0.74735	0.8346	0.82612	0.32613	0.54854	0.55091	0.41651	0.44009	0.51229	0.63566	0.63566	0.75892	0.63919	0.92346	0.82158	0.29261	0.63771	0.69262	0.69222	0.40738	0.72593	0.96733	0.17057	2.9919e-05	0.20356	0.10375	0.15502	0.12604	0.35181	0.84116	0.13827	0.28601
Dihydroxybenzoic a	0.67187	0.32621	0.27601	0.72086	0.85102	0.059259	0.032401	0.37993	0.24315	0.59898	0.19876	0.52278	0.83432	0.74902	0.97644	0.98053	0.87908	0.86321	0.70317	0.5218	0.052527	0.24381	0.47058	0.60932	0.46584	0.44583	0.22407	0.22407	0.42431	0.54316	0.28045	0.43013	0.92198	0.74171	0.73442	0.00012109	0.00014254	0.024225	0.0109	0.087063	0.295	0.65417	0.20106	0.16287	0.021426	0.078741	0.21988	0.053637	5.9545e-05
Hydroxybenzoic aci	0.92633	0.36697	0.3425	0.15662	0.33457	0.02465	0.043695	0.060727	0.10329	0.0013233	0.00019102	0.0030171	0.0099478	0.0023435	0.023987	0.032129	0.023217	0.020359	0.024011	0.015756	0.62058	0.10429	0.047117	0.027649	0.045475	0.047483	0.14052	0.14052	0.063974	0.056569	0.11057	0.074523	0.027457	0.033214	0.040012	1.3346e-06	7.5353e-08	1.8383e-11	1.6992e-07	3.3354e-05	0.19796	0.13804	0.00089716	0.0096612	0.00018449	0.00010446	0.96057	0.014035	0.00035235
Gentisic acid	0.29364	0.15627	0.17588	0.17797	0.11699	0.034623	0.08413	0.07628	0.082103	0.0067753	0.0015319	0.00039105	0.01661	0.0055115	0.013982	0.017873	0.014142	0.013007	0.015414	0.011758	0.093638	0.074498	0.031276	0.017435	0.026385	0.033728	0.069526	0.069526	0.058878	0.028921	0.12159	0.06111	0.002152	0.017415	0.021039	0.090013	0.25237	0.083658	0.17267	0.83432	3.1273e-09	0.17885	0.0031006	0.033619	0.0048492	0.041424	0.15595	0.096387	0.025338
[truncated: 23 more columns]
